# Supplementary material for: Gut microbiota, inflammatory proteins and bone mineral density in different age groups: A Mendelian randomization study
Source: Medicine (Baltimore). 2025 Apr 4;104(14):e41875. doi: 10.1097/MD.0000000000041875 (PMC11977711; doi:10.1097/MD.0000000000041875)
Supplement: Supplementary file 1 [file medi-104-e41875-s001.xlsx]

## Sheet: Sheet1
Table S1. 2559 SNPs for the 196 gut microbiota taxa
SNP	β	SE	Pval	EA	OA	Exposure
rs11184341	-0.0655342	0.0142231	4.13409e-06	C	G	Gut microbiota abundance (order Verrucomicrobiales id.4030)
rs61779207	-0.0758309	0.0167762	6.7228e-06	G	A	Gut microbiota abundance (order Verrucomicrobiales id.4030)
rs74542928	0.112164	0.0236422	1.63222e-06	T	C	Gut microbiota abundance (order Verrucomicrobiales id.4030)
rs11729256	0.0749798	0.0150177	6.73085e-07	T	C	Gut microbiota abundance (order Verrucomicrobiales id.4030)
rs9349825	-0.0704036	0.0147128	2.53688e-06	A	G	Gut microbiota abundance (order Verrucomicrobiales id.4030)
rs4242783	-0.0689292	0.0147693	2.63615e-06	A	G	Gut microbiota abundance (order Verrucomicrobiales id.4030)
rs4936098	-0.0648843	0.0135928	1.1222e-06	G	A	Gut microbiota abundance (order Verrucomicrobiales id.4030)
rs111862613	0.090699	0.0196746	3.73844e-06	T	C	Gut microbiota abundance (order Verrucomicrobiales id.4030)
rs12908520	0.0618926	0.0130946	2.17165e-06	G	A	Gut microbiota abundance (order Verrucomicrobiales id.4030)
rs2602429	-0.0746844	0.0156194	2.58297e-06	T	C	Gut microbiota abundance (order Verrucomicrobiales id.4030)
rs117107102	0.204683	0.0431572	2.91823e-06	A	G	Gut microbiota abundance (order Verrucomicrobiales id.4030)
rs941682	-0.0631436	0.0143767	9.60993e-06	G	A	Gut microbiota abundance (order Verrucomicrobiales id.4030)
rs10202904	0.115986	0.0230271	6.18885e-07	G	T	Gut microbiota abundance (phylum Euryarchaeota id.55)
rs73031978	-0.197523	0.0414497	2.74069e-06	C	G	Gut microbiota abundance (phylum Euryarchaeota id.55)
rs7635189	-0.119983	0.0259356	4.635e-06	A	G	Gut microbiota abundance (phylum Euryarchaeota id.55)
rs894996	0.203577	0.0440033	5.11929e-06	C	A	Gut microbiota abundance (phylum Euryarchaeota id.55)
rs56131665	0.176759	0.0385787	5.30383e-06	G	A	Gut microbiota abundance (phylum Euryarchaeota id.55)
rs77658038	-0.160157	0.0340856	4.75423e-06	A	C	Gut microbiota abundance (phylum Euryarchaeota id.55)
rs34928225	0.19977	0.0425421	4.33092e-06	T	C	Gut microbiota abundance (phylum Euryarchaeota id.55)
rs7015093	-0.118111	0.0264389	7.19863e-06	G	A	Gut microbiota abundance (phylum Euryarchaeota id.55)
rs11022995	0.10373	0.0228889	7.73001e-06	A	G	Gut microbiota abundance (phylum Euryarchaeota id.55)
rs76029318	0.214866	0.0438442	1.04621e-06	T	C	Gut microbiota abundance (phylum Euryarchaeota id.55)
rs6508769	-0.150529	0.0337091	8.12363e-06	C	T	Gut microbiota abundance (phylum Euryarchaeota id.55)
rs6064552	-0.123612	0.0275749	9.3377e-06	T	C	Gut microbiota abundance (phylum Euryarchaeota id.55)
rs45498998	-0.131882	0.029229	5.32451e-06	G	A	Gut microbiota abundance (phylum Euryarchaeota id.55)
rs4378146	-0.0616691	0.0125259	7.20444e-07	A	C	Gut microbiota abundance (genus Fusicatenibacter id.11305)
rs792108	0.0508345	0.0113843	8.49533e-06	C	T	Gut microbiota abundance (genus Fusicatenibacter id.11305)
rs62187631	-0.0710571	0.015924	4.54527e-06	T	C	Gut microbiota abundance (genus Fusicatenibacter id.11305)
rs704418	-0.0739124	0.0151073	7.77428e-07	C	T	Gut microbiota abundance (genus Fusicatenibacter id.11305)
rs62353480	-0.0701397	0.0145589	1.56769e-06	A	G	Gut microbiota abundance (genus Fusicatenibacter id.11305)
rs60254196	0.0492427	0.0109365	5.46739e-06	G	A	Gut microbiota abundance (genus Fusicatenibacter id.11305)
rs2132128	-0.0771914	0.0160344	1.07686e-06	G	A	Gut microbiota abundance (genus Fusicatenibacter id.11305)
rs2039204	0.0497415	0.0107941	3.94176e-06	A	T	Gut microbiota abundance (genus Fusicatenibacter id.11305)
rs3303	-0.0953657	0.020407	3.93895e-06	T	C	Gut microbiota abundance (genus Fusicatenibacter id.11305)
rs2025938	-0.0967298	0.0205426	2.98834e-06	G	A	Gut microbiota abundance (genus Fusicatenibacter id.11305)
rs73103914	-0.0597324	0.0134458	8.29564e-06	A	G	Gut microbiota abundance (genus Fusicatenibacter id.11305)
rs8028026	0.0792146	0.0180505	8.06325e-06	G	A	Gut microbiota abundance (genus Fusicatenibacter id.11305)
rs8063430	-0.104026	0.022217	4.9289e-06	T	C	Gut microbiota abundance (genus Fusicatenibacter id.11305)
rs9905659	-0.061617	0.0136576	7.30988e-06	G	A	Gut microbiota abundance (genus Fusicatenibacter id.11305)
rs1864685	-0.0494799	0.0108105	4.96158e-06	A	C	Gut microbiota abundance (genus Fusicatenibacter id.11305)
rs206581	-0.0568339	0.0127894	8.95757e-06	A	G	Gut microbiota abundance (genus Fusicatenibacter id.11305)
rs167879	0.0659543	0.0148763	5.86894e-06	T	C	Gut microbiota abundance (genus Fusicatenibacter id.11305)
rs6515626	0.141575	0.0313559	7.28652e-06	G	A	Gut microbiota abundance (genus Fusicatenibacter id.11305)
rs10439674	-0.0572129	0.0130007	7.68493e-06	A	G	Gut microbiota abundance (genus Fusicatenibacter id.11305)
rs13020688	0.0584045	0.0122081	1.57373e-06	G	A	Gut microbiota abundance (family Bifidobacteriaceae id.433)
rs182549	-0.11707	0.0126703	5.94155e-20	T	C	Gut microbiota abundance (family Bifidobacteriaceae id.433)
rs10496759	0.0637133	0.0144305	8.79792e-06	G	C	Gut microbiota abundance (family Bifidobacteriaceae id.433)
rs4567981	0.0577763	0.0117388	8.88055e-07	T	A	Gut microbiota abundance (family Bifidobacteriaceae id.433)
rs10857328	0.0562	0.0126395	7.24136e-06	T	A	Gut microbiota abundance (family Bifidobacteriaceae id.433)
rs55888705	0.053673	0.0120586	8.66204e-06	A	G	Gut microbiota abundance (family Bifidobacteriaceae id.433)
rs4957061	0.0569873	0.0116907	1.1517e-06	T	C	Gut microbiota abundance (family Bifidobacteriaceae id.433)
rs73797465	-0.0942612	0.0208421	4.84953e-06	T	G	Gut microbiota abundance (family Bifidobacteriaceae id.433)
rs76671854	-0.0892981	0.0183177	1.03631e-06	C	G	Gut microbiota abundance (family Bifidobacteriaceae id.433)
rs857444	0.0553965	0.0120669	3.8249e-06	C	T	Gut microbiota abundance (family Bifidobacteriaceae id.433)
rs6899771	-0.0914312	0.0202604	7.27998e-06	A	G	Gut microbiota abundance (family Bifidobacteriaceae id.433)
rs10831953	0.0537537	0.0123746	9.94741e-06	G	A	Gut microbiota abundance (family Bifidobacteriaceae id.433)
rs10841473	-0.0613031	0.0128844	2.28066e-06	G	C	Gut microbiota abundance (family Bifidobacteriaceae id.433)
rs7322849	0.110676	0.0200996	1.74032e-08	T	C	Gut microbiota abundance (family Bifidobacteriaceae id.433)
rs7174549	-0.0551726	0.0124655	6.86784e-06	T	C	Gut microbiota abundance (family Bifidobacteriaceae id.433)
rs12446429	0.0810099	0.019073	8.52884e-06	T	C	Gut microbiota abundance (family Bifidobacteriaceae id.433)
rs540489	-0.0632518	0.013817	5.36809e-06	T	G	Gut microbiota abundance (family Bifidobacteriaceae id.433)
rs677208	-0.0728589	0.0164821	6.00109e-06	C	G	Gut microbiota abundance (family Bifidobacteriaceae id.433)
rs12069354	0.16763	0.0379501	9.28346e-06	C	T	Gut microbiota abundance (genus Peptococcus id.2037)
rs74592222	0.137957	0.0302965	8.55342e-06	G	A	Gut microbiota abundance (genus Peptococcus id.2037)
rs2054133	-0.0895433	0.0188332	2.14166e-06	A	G	Gut microbiota abundance (genus Peptococcus id.2037)
rs75754569	0.181434	0.0319429	1.09883e-08	C	G	Gut microbiota abundance (genus Peptococcus id.2037)
rs10031059	0.121167	0.0225844	1.23637e-07	C	T	Gut microbiota abundance (genus Peptococcus id.2037)
rs6918730	-0.135311	0.0289742	1.14731e-06	A	G	Gut microbiota abundance (genus Peptococcus id.2037)
rs7766680	0.0976832	0.0214155	3.50768e-06	G	C	Gut microbiota abundance (genus Peptococcus id.2037)
rs7033353	-0.090152	0.018995	2.21958e-06	G	T	Gut microbiota abundance (genus Peptococcus id.2037)
rs11001941	-0.195611	0.0392217	1.32859e-06	G	A	Gut microbiota abundance (genus Peptococcus id.2037)
rs72850165	-0.134304	0.0300423	5.74156e-06	T	C	Gut microbiota abundance (genus Peptococcus id.2037)
rs11030569	-0.17402	0.0374133	3.1299e-06	A	T	Gut microbiota abundance (genus Peptococcus id.2037)
rs77681628	0.200307	0.0387328	2.68838e-07	C	T	Gut microbiota abundance (genus Peptococcus id.2037)
rs413827	0.110229	0.0237523	3.30088e-06	G	A	Gut microbiota abundance (genus Peptococcus id.2037)
rs34282744	0.191797	0.0399832	1.83535e-06	G	C	Gut microbiota abundance (genus Peptococcus id.2037)
rs36121075	-0.14067	0.030628	6.98715e-06	A	G	Gut microbiota abundance (genus Peptococcus id.2037)
rs5770862	0.162018	0.0356813	3.21959e-06	T	C	Gut microbiota abundance (genus Peptococcus id.2037)
rs71315246	-0.0969809	0.021925	9.82969e-06	A	G	Gut microbiota abundance (genus Actinomyces id.423)
rs34583783	0.126596	0.0268461	4.48528e-06	G	T	Gut microbiota abundance (genus Actinomyces id.423)
rs4073240	0.0749687	0.0167368	7.94273e-06	G	A	Gut microbiota abundance (genus Actinomyces id.423)
rs35011108	0.232634	0.0512044	6.33826e-06	A	G	Gut microbiota abundance (genus Actinomyces id.423)
rs4146653	0.0985224	0.0214182	4.49645e-06	G	A	Gut microbiota abundance (genus Actinomyces id.423)
rs10787984	0.094316	0.0213513	9.62299e-06	G	C	Gut microbiota abundance (genus Actinomyces id.423)
rs7915461	-0.18776	0.0401636	5.91984e-06	C	T	Gut microbiota abundance (genus Actinomyces id.423)
rs2715439	-0.0746684	0.0164822	6.27004e-06	T	C	Gut microbiota abundance (genus Actinomyces id.423)
rs3771393	-0.130842	0.0266671	7.37904e-07	T	C	Gut microbiota abundance (genus Eubacterium fissicatena group id.14373)
rs1768152	-0.139489	0.0316186	8.70062e-06	C	T	Gut microbiota abundance (genus Eubacterium fissicatena group id.14373)
rs6934739	0.111463	0.0252788	9.75326e-06	A	G	Gut microbiota abundance (genus Eubacterium fissicatena group id.14373)
rs151257695	0.20951	0.0454847	3.09678e-06	A	G	Gut microbiota abundance (genus Eubacterium fissicatena group id.14373)
rs2733072	0.109644	0.0228306	1.49091e-06	G	A	Gut microbiota abundance (genus Eubacterium fissicatena group id.14373)
rs11818408	0.10585	0.0237114	8.20012e-06	G	A	Gut microbiota abundance (genus Eubacterium fissicatena group id.14373)
rs7104872	0.138612	0.0291906	2.73149e-06	G	A	Gut microbiota abundance (genus Eubacterium fissicatena group id.14373)
rs10147907	0.172263	0.039601	8.27237e-06	T	G	Gut microbiota abundance (genus Eubacterium fissicatena group id.14373)
rs11876297	0.131469	0.0281712	2.66557e-06	T	C	Gut microbiota abundance (genus Eubacterium fissicatena group id.14373)
rs934049	0.109751	0.0238636	4.21143e-06	G	A	Gut microbiota abundance (family Oxalobacteraceae id.2966)
rs4428215	0.12561	0.0230053	4.87933e-08	G	A	Gut microbiota abundance (family Oxalobacteraceae id.2966)
rs12509763	-0.16332	0.0360823	8.04841e-06	C	G	Gut microbiota abundance (family Oxalobacteraceae id.2966)
rs80330081	-0.18756	0.0423688	6.64003e-06	A	C	Gut microbiota abundance (family Oxalobacteraceae id.2966)
rs36057338	0.181604	0.0398742	6.25792e-06	G	T	Gut microbiota abundance (family Oxalobacteraceae id.2966)
rs1569853	-0.140043	0.0281704	7.45178e-07	T	C	Gut microbiota abundance (family Oxalobacteraceae id.2966)
rs62435498	0.181521	0.0400608	7.4583e-06	C	A	Gut microbiota abundance (family Oxalobacteraceae id.2966)
rs736744	-0.105642	0.0200648	1.49417e-07	T	C	Gut microbiota abundance (family Oxalobacteraceae id.2966)
rs12002250	0.196145	0.044523	5.53197e-06	A	C	Gut microbiota abundance (family Oxalobacteraceae id.2966)
rs11246212	-0.13607	0.0291797	4.50837e-06	C	T	Gut microbiota abundance (family Oxalobacteraceae id.2966)
rs561239	0.105525	0.0236769	7.19383e-06	A	G	Gut microbiota abundance (family Oxalobacteraceae id.2966)
rs7993559	-0.0921059	0.0201114	5.03733e-06	A	C	Gut microbiota abundance (family Oxalobacteraceae id.2966)
rs111966731	0.204031	0.0445746	4.56321e-06	T	C	Gut microbiota abundance (family Oxalobacteraceae id.2966)
rs17138946	-0.189444	0.0430248	8.09003e-06	G	T	Gut microbiota abundance (family Oxalobacteraceae id.2966)
rs6000536	-0.118383	0.0241355	7.3872e-07	C	T	Gut microbiota abundance (family Oxalobacteraceae id.2966)
rs3819978	-0.11504	0.0260137	8.74138e-06	C	T	Gut microbiota abundance (genus Ruminococcus1 id.11373)
rs3000856	0.0709997	0.0162766	9.27662e-06	A	T	Gut microbiota abundance (genus Ruminococcus1 id.11373)
rs7583465	0.0527654	0.0112619	2.55611e-06	C	T	Gut microbiota abundance (genus Ruminococcus1 id.11373)
rs10167839	0.0519509	0.0116306	8.09245e-06	A	G	Gut microbiota abundance (genus Ruminococcus1 id.11373)
rs4849717	0.132764	0.0299816	8.82612e-06	T	A	Gut microbiota abundance (genus Ruminococcus1 id.11373)
rs78613526	0.167497	0.0367639	5.11423e-06	G	A	Gut microbiota abundance (genus Ruminococcus1 id.11373)
rs78572139	0.125038	0.0279411	5.23106e-06	G	A	Gut microbiota abundance (genus Ruminococcus1 id.11373)
rs11783695	-0.0734114	0.0161398	4.72683e-06	G	T	Gut microbiota abundance (genus Ruminococcus1 id.11373)
rs10995816	-0.0762002	0.0174689	8.38262e-06	C	G	Gut microbiota abundance (genus Ruminococcus1 id.11373)
rs10769159	0.0640277	0.0110059	5.29127e-09	C	G	Gut microbiota abundance (genus Ruminococcus1 id.11373)
rs7117576	0.0829505	0.0170891	6.47978e-07	A	G	Gut microbiota abundance (genus Ruminococcus1 id.11373)
rs6493760	-0.0535262	0.0115885	3.38361e-06	T	C	Gut microbiota abundance (genus Ruminococcus1 id.11373)
rs17781867	0.0999271	0.0211728	1.96336e-06	C	T	Gut microbiota abundance (genus Ruminococcus1 id.11373)
rs6105066	-0.0607052	0.013425	5.05918e-06	T	C	Gut microbiota abundance (genus Ruminococcus1 id.11373)
rs12406309	-0.063193	0.0142275	9.78949e-06	A	C	Gut microbiota abundance (genus Ruminococcus2 id.11374)
rs2368224	0.199648	0.0438453	3.62928e-06	T	G	Gut microbiota abundance (genus Ruminococcus2 id.11374)
rs12986628	-0.0665937	0.0140168	2.142e-06	T	C	Gut microbiota abundance (genus Ruminococcus2 id.11374)
rs7635831	0.0618344	0.0129031	1.98052e-06	G	A	Gut microbiota abundance (genus Ruminococcus2 id.11374)
rs78120384	-0.192815	0.0392045	3.31184e-07	A	G	Gut microbiota abundance (genus Ruminococcus2 id.11374)
rs61791565	-0.0523503	0.0117119	6.78938e-06	T	C	Gut microbiota abundance (genus Ruminococcus2 id.11374)
rs7693984	-0.102822	0.0235087	9.42128e-06	G	A	Gut microbiota abundance (genus Ruminococcus2 id.11374)
rs4400279	0.0546114	0.0120077	5.79923e-06	A	G	Gut microbiota abundance (genus Ruminococcus2 id.11374)
rs1819812	0.0842356	0.0184893	5.28433e-06	G	T	Gut microbiota abundance (genus Ruminococcus2 id.11374)
rs55707116	0.0865522	0.0189141	8.0059e-06	C	A	Gut microbiota abundance (genus Ruminococcus2 id.11374)
rs58681734	0.0723875	0.0160787	4.18177e-06	A	G	Gut microbiota abundance (genus Ruminococcus2 id.11374)
rs75140805	0.0836825	0.0176445	3.95294e-06	T	G	Gut microbiota abundance (genus Ruminococcus2 id.11374)
rs2997412	0.0568439	0.0122325	4.22114e-06	G	A	Gut microbiota abundance (genus Ruminococcus2 id.11374)
rs4799823	0.0837001	0.0182263	5.40132e-06	C	T	Gut microbiota abundance (genus Ruminococcus2 id.11374)
rs2846589	-0.0522093	0.0116382	7.58892e-06	T	G	Gut microbiota abundance (genus Ruminococcus2 id.11374)
rs2817172	0.0563367	0.012392	5.27024e-06	C	T	Gut microbiota abundance (family Clostridiaceae1 id.1869)
rs10875374	0.0536759	0.0119436	8.09823e-06	T	C	Gut microbiota abundance (family Clostridiaceae1 id.1869)
rs12186080	0.0748236	0.016246	5.33962e-06	G	A	Gut microbiota abundance (family Clostridiaceae1 id.1869)
rs12490337	-0.0616944	0.013693	6.9051e-06	C	G	Gut microbiota abundance (family Clostridiaceae1 id.1869)
rs62397761	0.0615805	0.0136198	9.07716e-06	A	G	Gut microbiota abundance (family Clostridiaceae1 id.1869)
rs550843	-0.0734787	0.0168383	7.0912e-06	T	C	Gut microbiota abundance (family Clostridiaceae1 id.1869)
rs4723021	-0.106376	0.0241944	7.42147e-06	T	C	Gut microbiota abundance (family Clostridiaceae1 id.1869)
rs12341505	0.0814503	0.0179338	4.54485e-06	G	A	Gut microbiota abundance (family Clostridiaceae1 id.1869)
rs2795528	-0.180969	0.0390911	3.80627e-06	G	A	Gut microbiota abundance (family Clostridiaceae1 id.1869)
rs56188186	0.0967773	0.0217471	8.24442e-06	A	G	Gut microbiota abundance (family Clostridiaceae1 id.1869)
rs881532	0.0533035	0.0119011	7.8966e-06	G	A	Gut microbiota abundance (family Clostridiaceae1 id.1869)
rs6545794	-0.197786	0.0410495	5.97008e-07	A	G	Gut microbiota abundance (family Victivallaceae id.2255)
rs67832247	-0.123489	0.0266695	3.23802e-06	C	T	Gut microbiota abundance (family Victivallaceae id.2255)
rs61702987	0.145501	0.0300007	3.07921e-06	T	C	Gut microbiota abundance (family Victivallaceae id.2255)
rs7627405	-0.134158	0.0301427	8.19426e-06	C	T	Gut microbiota abundance (family Victivallaceae id.2255)
rs2546105	-0.126643	0.0257111	1.02501e-06	T	A	Gut microbiota abundance (family Victivallaceae id.2255)
rs11764871	0.127099	0.025656	7.4929e-07	G	T	Gut microbiota abundance (family Victivallaceae id.2255)
rs2944282	-0.124197	0.0257026	1.56603e-06	T	C	Gut microbiota abundance (family Victivallaceae id.2255)
rs7860510	0.164855	0.0375128	9.60086e-06	G	C	Gut microbiota abundance (family Victivallaceae id.2255)
rs62570196	-0.246101	0.0483077	2.69855e-07	C	T	Gut microbiota abundance (family Victivallaceae id.2255)
rs7077363	0.148942	0.0318366	2.83374e-06	G	A	Gut microbiota abundance (family Victivallaceae id.2255)
rs4396289	-0.152918	0.0288525	1.53784e-07	C	T	Gut microbiota abundance (family Victivallaceae id.2255)
rs7314815	0.101088	0.0225594	6.40088e-06	G	A	Gut microbiota abundance (family Victivallaceae id.2255)
rs34962571	-0.186945	0.0418412	6.24827e-06	A	C	Gut microbiota abundance (family Victivallaceae id.2255)
rs11671100	-0.160034	0.0349472	4.08037e-06	A	C	Gut microbiota abundance (family Victivallaceae id.2255)
rs12031543	-0.127185	0.0281887	6.54757e-06	T	C	Gut microbiota abundance (genus Desulfovibrio id.3173)
rs16863365	0.109402	0.0226964	1.79449e-06	A	G	Gut microbiota abundance (genus Desulfovibrio id.3173)
rs13066142	0.119141	0.0250891	3.78669e-06	G	A	Gut microbiota abundance (genus Desulfovibrio id.3173)
rs2456226	0.0854927	0.0172749	8.5487e-07	A	C	Gut microbiota abundance (genus Desulfovibrio id.3173)
rs6580353	0.0770979	0.0169735	4.93856e-06	T	C	Gut microbiota abundance (genus Desulfovibrio id.3173)
rs2853179	-0.0811971	0.0174234	2.42438e-06	T	C	Gut microbiota abundance (genus Desulfovibrio id.3173)
rs72647089	-0.106594	0.0239337	8.29755e-06	T	G	Gut microbiota abundance (genus Desulfovibrio id.3173)
rs2032031	0.0654931	0.0148681	9.14282e-06	G	A	Gut microbiota abundance (genus Desulfovibrio id.3173)
rs2590913	-0.154496	0.0339396	6.65426e-06	A	G	Gut microbiota abundance (genus Desulfovibrio id.3173)
rs11160353	0.0691756	0.0147285	2.70302e-06	A	T	Gut microbiota abundance (genus Desulfovibrio id.3173)
rs4797774	-0.212582	0.0470044	5.64313e-06	A	G	Gut microbiota abundance (genus Desulfovibrio id.3173)
rs4506496	-0.10309	0.0212861	1.48659e-06	A	G	Gut microbiota abundance (genus Anaerofilum id.2053)
rs17012738	0.0903417	0.0200239	7.24169e-06	T	G	Gut microbiota abundance (genus Anaerofilum id.2053)
rs79598899	0.182586	0.0357284	3.74731e-07	C	T	Gut microbiota abundance (genus Anaerofilum id.2053)
rs1563175	0.0923834	0.0202157	5.53847e-06	A	C	Gut microbiota abundance (genus Anaerofilum id.2053)
rs712981	0.10076	0.0202902	6.83109e-07	A	C	Gut microbiota abundance (genus Anaerofilum id.2053)
rs9299345	-0.1364	0.0302372	8.04304e-06	T	C	Gut microbiota abundance (genus Anaerofilum id.2053)
rs17105491	-0.193107	0.0411187	1.56819e-06	G	C	Gut microbiota abundance (genus Anaerofilum id.2053)
rs10794359	0.0953524	0.02006	2.23496e-06	C	T	Gut microbiota abundance (genus Anaerofilum id.2053)
rs4244069	0.146775	0.0326594	9.81206e-06	A	G	Gut microbiota abundance (genus Anaerofilum id.2053)
rs816292	-0.113003	0.02204	2.6404e-07	T	C	Gut microbiota abundance (genus Anaerofilum id.2053)
rs17096874	-0.126337	0.0268919	2.86029e-06	C	T	Gut microbiota abundance (genus Anaerofilum id.2053)
rs356049	0.132603	0.0289802	6.55843e-06	G	A	Gut microbiota abundance (genus Anaerofilum id.2053)
rs4567981	0.0577763	0.0117388	8.88055e-07	T	A	Gut microbiota abundance (order Bifidobacteriales id.432)
rs10496759	0.0637133	0.0144305	8.79792e-06	G	C	Gut microbiota abundance (order Bifidobacteriales id.432)
rs182549	-0.11707	0.0126703	5.94155e-20	T	C	Gut microbiota abundance (order Bifidobacteriales id.432)
rs13020688	0.0584045	0.0122081	1.57373e-06	G	A	Gut microbiota abundance (order Bifidobacteriales id.432)
rs55888705	0.053673	0.0120586	8.66204e-06	A	G	Gut microbiota abundance (order Bifidobacteriales id.432)
rs10857328	0.0562	0.0126395	7.24136e-06	T	A	Gut microbiota abundance (order Bifidobacteriales id.432)
rs73797465	-0.0942612	0.0208421	4.84953e-06	T	G	Gut microbiota abundance (order Bifidobacteriales id.432)
rs4957061	0.0569873	0.0116907	1.1517e-06	T	C	Gut microbiota abundance (order Bifidobacteriales id.432)
rs76671854	-0.0892981	0.0183177	1.03631e-06	C	G	Gut microbiota abundance (order Bifidobacteriales id.432)
rs857444	0.0553965	0.0120669	3.8249e-06	C	T	Gut microbiota abundance (order Bifidobacteriales id.432)
rs6899771	-0.0914312	0.0202604	7.27998e-06	A	G	Gut microbiota abundance (order Bifidobacteriales id.432)
rs10831953	0.0537537	0.0123746	9.94741e-06	G	A	Gut microbiota abundance (order Bifidobacteriales id.432)
rs10841473	-0.0613031	0.0128844	2.28066e-06	G	C	Gut microbiota abundance (order Bifidobacteriales id.432)
rs7322849	0.110676	0.0200996	1.74032e-08	T	C	Gut microbiota abundance (order Bifidobacteriales id.432)
rs7174549	-0.0551726	0.0124655	6.86784e-06	T	C	Gut microbiota abundance (order Bifidobacteriales id.432)
rs12446429	0.0810099	0.019073	8.52884e-06	T	C	Gut microbiota abundance (order Bifidobacteriales id.432)
rs540489	-0.0632518	0.013817	5.36809e-06	T	G	Gut microbiota abundance (order Bifidobacteriales id.432)
rs677208	-0.0728589	0.0164821	6.00109e-06	C	G	Gut microbiota abundance (order Bifidobacteriales id.432)
rs7441445	0.05695	0.0126502	6.8019e-06	T	C	Gut microbiota abundance (genus Ruminococcaceae UCG010 id.11367)
rs73218807	-0.166211	0.0367938	6.43028e-06	G	A	Gut microbiota abundance (genus Ruminococcaceae UCG010 id.11367)
rs2820282	0.0592304	0.0125917	2.85384e-06	C	A	Gut microbiota abundance (genus Ruminococcaceae UCG010 id.11367)
rs6958419	-0.0585718	0.0124994	2.84165e-06	C	T	Gut microbiota abundance (genus Ruminococcaceae UCG010 id.11367)
rs682403	-0.0588161	0.0124671	2.36537e-06	A	G	Gut microbiota abundance (genus Ruminococcaceae UCG010 id.11367)
rs7935775	0.0631351	0.0137953	4.99425e-06	T	A	Gut microbiota abundance (genus Ruminococcaceae UCG010 id.11367)
rs35506912	-0.0693743	0.0147926	3.20915e-06	G	C	Gut microbiota abundance (genus Ruminococcaceae UCG010 id.11367)
rs12597105	-0.0670855	0.0144415	4.87304e-06	A	G	Gut microbiota abundance (genus Ruminococcaceae UCG010 id.11367)
rs13421739	0.0888472	0.0179655	9.54201e-06	C	G	Gut microbiota abundance (class Clostridia id.1859)
rs10209007	0.0794173	0.0182427	9.8935e-06	G	C	Gut microbiota abundance (class Clostridia id.1859)
rs76767978	0.0698882	0.0156319	8.39808e-06	G	A	Gut microbiota abundance (class Clostridia id.1859)
rs6797343	-0.0592279	0.0134556	9.35643e-06	T	G	Gut microbiota abundance (class Clostridia id.1859)
rs13105690	0.0529097	0.011818	8.77789e-06	C	T	Gut microbiota abundance (class Clostridia id.1859)
rs6814436	-0.0739995	0.0150815	9.65095e-07	C	T	Gut microbiota abundance (class Clostridia id.1859)
rs6815608	-0.103803	0.0210883	4.01856e-07	C	T	Gut microbiota abundance (class Clostridia id.1859)
rs1842454	-0.0547202	0.0127338	8.72027e-06	G	A	Gut microbiota abundance (class Clostridia id.1859)
rs13179700	-0.0511937	0.0109569	3.37085e-06	C	T	Gut microbiota abundance (class Clostridia id.1859)
rs72738886	0.0866169	0.0190393	8.24233e-06	T	C	Gut microbiota abundance (class Clostridia id.1859)
rs76860606	0.0947036	0.0225117	7.53165e-06	C	G	Gut microbiota abundance (class Clostridia id.1859)
rs6934062	0.0524406	0.0116115	6.53085e-06	G	C	Gut microbiota abundance (class Clostridia id.1859)
rs10774377	-0.052659	0.0113858	3.24399e-06	G	A	Gut microbiota abundance (class Clostridia id.1859)
rs2273429	-0.0724037	0.0153105	4.52137e-06	A	G	Gut microbiota abundance (class Clostridia id.1859)
rs72915163	-0.0581025	0.0120557	1.34295e-06	T	C	Gut microbiota abundance (class Clostridia id.1859)
rs7269302	-0.0963981	0.0212007	9.04045e-06	A	T	Gut microbiota abundance (class Clostridia id.1859)
rs992074	-0.255639	0.0508787	8.77506e-07	T	C	Gut microbiota abundance (class Clostridia id.1859)
rs112334273	0.0641008	0.0127404	3.81408e-07	G	A	Gut microbiota abundance (class Clostridia id.1859)
rs6664405	-0.0953084	0.0210752	5.2342e-06	T	C	Gut microbiota abundance (genus Adlercreutzia id.812)
rs2147798	-0.0922959	0.0192121	1.39878e-06	G	C	Gut microbiota abundance (genus Adlercreutzia id.812)
rs55719207	-0.0699243	0.0158036	9.60506e-06	G	A	Gut microbiota abundance (genus Adlercreutzia id.812)
rs7680684	0.083381	0.0168901	9.769e-07	T	C	Gut microbiota abundance (genus Adlercreutzia id.812)
rs80078995	-0.11324	0.0232586	1.57358e-06	A	T	Gut microbiota abundance (genus Adlercreutzia id.812)
rs12522517	-0.104884	0.0234695	4.41255e-06	A	T	Gut microbiota abundance (genus Adlercreutzia id.812)
rs9490822	-0.0734512	0.0155789	2.54419e-06	C	T	Gut microbiota abundance (genus Adlercreutzia id.812)
rs13231526	0.143237	0.0311654	4.8136e-06	C	A	Gut microbiota abundance (genus Adlercreutzia id.812)
rs1046175	-0.112758	0.0255994	6.35887e-06	G	C	Gut microbiota abundance (genus Adlercreutzia id.812)
rs11604400	-0.102524	0.0234834	9.74473e-06	C	T	Gut microbiota abundance (genus Adlercreutzia id.812)
rs9915817	-0.0749219	0.016833	8.21675e-06	C	T	Gut microbiota abundance (genus Adlercreutzia id.812)
rs2717140	-0.119225	0.0251081	2.04593e-06	C	T	Gut microbiota abundance (genus Adlercreutzia id.812)
rs9919338	-0.0553339	0.0120621	4.90671e-06	G	C	Gut microbiota abundance (genus Lachnospiraceae FCS020 group id.11314)
rs12078956	0.106101	0.0222904	2.15432e-06	C	G	Gut microbiota abundance (genus Lachnospiraceae FCS020 group id.11314)
rs72793667	-0.116881	0.0246589	1.63422e-06	A	G	Gut microbiota abundance (genus Lachnospiraceae FCS020 group id.11314)
rs2862811	-0.0564927	0.0121736	3.91913e-06	C	T	Gut microbiota abundance (genus Lachnospiraceae FCS020 group id.11314)
rs9308097	-0.055381	0.0123659	7.47291e-06	G	A	Gut microbiota abundance (genus Lachnospiraceae FCS020 group id.11314)
rs2322265	-0.0666305	0.0141577	5.20811e-06	C	T	Gut microbiota abundance (genus Lachnospiraceae FCS020 group id.11314)
rs113859143	-0.108906	0.0242055	2.55452e-06	G	C	Gut microbiota abundance (genus Lachnospiraceae FCS020 group id.11314)
rs4452603	0.0604208	0.0135965	8.98194e-06	T	G	Gut microbiota abundance (genus Lachnospiraceae FCS020 group id.11314)
rs10093861	-0.0568869	0.0121152	3.05626e-06	G	A	Gut microbiota abundance (genus Lachnospiraceae FCS020 group id.11314)
rs3999074	-0.0550587	0.0121847	6.55043e-06	G	T	Gut microbiota abundance (genus Lachnospiraceae FCS020 group id.11314)
rs1254846	-0.105963	0.0232501	5.59667e-06	A	G	Gut microbiota abundance (genus Lachnospiraceae FCS020 group id.11314)
rs35035870	-0.190615	0.0414403	2.62029e-06	T	C	Gut microbiota abundance (genus Lachnospiraceae FCS020 group id.11314)
rs9788306	-0.062804	0.0130744	1.38618e-06	C	T	Gut microbiota abundance (genus Lachnospiraceae FCS020 group id.11314)
rs369444	0.125481	0.0259008	3.14826e-06	C	G	Gut microbiota abundance (genus Lachnospiraceae FCS020 group id.11314)
rs1363769	0.200628	0.0449372	1.58161e-06	C	T	Gut microbiota abundance (genus Lachnospiraceae FCS020 group id.11314)
rs7249113	0.0679483	0.0133496	3.721e-07	G	A	Gut microbiota abundance (genus Lachnospiraceae FCS020 group id.11314)
rs10801803	-0.117029	0.0243085	1.4003e-06	G	A	Gut microbiota abundance (genus Lachnospiraceae UCG008 id.11328)
rs62277846	0.102292	0.0212319	1.58891e-06	C	T	Gut microbiota abundance (genus Lachnospiraceae UCG008 id.11328)
rs13024781	-0.0798769	0.0168846	2.29166e-06	T	C	Gut microbiota abundance (genus Lachnospiraceae UCG008 id.11328)
rs9873555	-0.121162	0.0233467	2.4134e-07	G	C	Gut microbiota abundance (genus Lachnospiraceae UCG008 id.11328)
rs67078837	-0.0845848	0.0170693	7.68192e-07	T	C	Gut microbiota abundance (genus Lachnospiraceae UCG008 id.11328)
rs57091572	-0.110443	0.0235801	2.85825e-06	A	G	Gut microbiota abundance (genus Lachnospiraceae UCG008 id.11328)
rs57254474	0.0886512	0.0199045	6.92054e-06	G	A	Gut microbiota abundance (genus Lachnospiraceae UCG008 id.11328)
rs10793103	-0.0974344	0.0181279	9.34932e-08	T	C	Gut microbiota abundance (genus Lachnospiraceae UCG008 id.11328)
rs10741777	-0.0973842	0.0194791	7.68652e-07	T	C	Gut microbiota abundance (genus Lachnospiraceae UCG008 id.11328)
rs61944774	0.179838	0.0393797	6.34118e-06	A	G	Gut microbiota abundance (genus Lachnospiraceae UCG008 id.11328)
rs75356640	0.136523	0.0303128	9.83196e-06	G	A	Gut microbiota abundance (genus Lachnospiraceae UCG008 id.11328)
rs955844	0.112064	0.0228369	1.80992e-06	A	C	Gut microbiota abundance (genus Lachnospiraceae UCG008 id.11328)
rs16851659	-0.0896103	0.0186432	1.27488e-06	G	C	Gut microbiota abundance (class Melainabacteria id.1589)
rs9864379	-0.159735	0.0292553	5.36056e-08	T	C	Gut microbiota abundance (class Melainabacteria id.1589)
rs73074665	0.166216	0.0355728	2.86609e-06	A	T	Gut microbiota abundance (class Melainabacteria id.1589)
rs1221147	-0.123968	0.0278958	7.10739e-06	A	T	Gut microbiota abundance (class Melainabacteria id.1589)
rs4129395	0.0896187	0.0185106	1.48057e-06	G	A	Gut microbiota abundance (class Melainabacteria id.1589)
rs10738747	-0.0814624	0.0184409	9.95795e-06	A	G	Gut microbiota abundance (class Melainabacteria id.1589)
rs113884518	-0.205352	0.0454982	8.05675e-06	T	C	Gut microbiota abundance (class Melainabacteria id.1589)
rs367480	0.083758	0.0185796	8.19917e-06	A	G	Gut microbiota abundance (class Melainabacteria id.1589)
rs10148250	-0.0861928	0.0193381	8.67142e-06	A	G	Gut microbiota abundance (class Melainabacteria id.1589)
rs79790072	0.226722	0.0487841	3.29011e-06	T	C	Gut microbiota abundance (class Melainabacteria id.1589)
rs11150282	0.0989487	0.0196972	6.02893e-07	T	C	Gut microbiota abundance (class Melainabacteria id.1589)
rs28678345	0.214848	0.0470878	6.69083e-06	T	C	Gut microbiota abundance (class Melainabacteria id.1589)
rs789069	-0.103539	0.0234287	6.84636e-06	A	C	Gut microbiota abundance (class Melainabacteria id.1589)
rs73052258	0.0930178	0.0202658	1.71581e-06	G	A	Gut microbiota abundance (genus Collinsella id.815)
rs75672793	-0.108908	0.0240522	6.1355e-06	A	G	Gut microbiota abundance (genus Collinsella id.815)
rs62448871	-0.0540309	0.0120324	6.7825e-06	C	A	Gut microbiota abundance (genus Collinsella id.815)
rs11597285	-0.0537947	0.0120548	9.37605e-06	G	T	Gut microbiota abundance (genus Collinsella id.815)
rs10890671	0.0537401	0.0118848	6.52139e-06	C	T	Gut microbiota abundance (genus Collinsella id.815)
rs9541268	0.09597	0.0197312	8.79427e-07	C	A	Gut microbiota abundance (genus Collinsella id.815)
rs59414781	0.0668866	0.0149773	9.14724e-06	C	G	Gut microbiota abundance (genus Collinsella id.815)
rs12921100	-0.0563759	0.0127019	8.22565e-06	T	A	Gut microbiota abundance (genus Collinsella id.815)
rs2671662	0.0567751	0.011945	2.22039e-06	G	C	Gut microbiota abundance (genus Collinsella id.815)
rs149807560	-0.104264	0.0235841	7.09872e-06	C	A	Gut microbiota abundance (genus Collinsella id.815)
rs1496626	-0.0722307	0.01616	6.78172e-06	T	C	Gut microbiota abundance (genus Collinsella id.815)
rs2103510	0.0786551	0.0168217	2.42477e-06	G	A	Gut microbiota abundance (genus Collinsella id.815)
rs13421739	0.0943944	0.0179641	1.94644e-06	C	G	Gut microbiota abundance (phylum Firmicutes id.1672)
rs3792064	0.0897349	0.0182532	6.75492e-07	G	A	Gut microbiota abundance (phylum Firmicutes id.1672)
rs7573799	0.0698446	0.0153935	8.05156e-06	G	C	Gut microbiota abundance (phylum Firmicutes id.1672)
rs6814436	-0.0680205	0.0150844	6.80456e-06	C	T	Gut microbiota abundance (phylum Firmicutes id.1672)
rs2332027	0.0482656	0.0104823	4.04548e-06	A	G	Gut microbiota abundance (phylum Firmicutes id.1672)
rs6815608	-0.0935765	0.0210869	7.23852e-06	C	T	Gut microbiota abundance (phylum Firmicutes id.1672)
rs2547978	-0.0465802	0.0105075	8.56841e-06	G	A	Gut microbiota abundance (phylum Firmicutes id.1672)
rs72738886	0.0864609	0.0190398	7.67892e-06	T	C	Gut microbiota abundance (phylum Firmicutes id.1672)
rs12554342	-0.0525703	0.0116908	6.80848e-06	G	C	Gut microbiota abundance (phylum Firmicutes id.1672)
rs56199908	-0.186194	0.041051	8.66662e-06	T	C	Gut microbiota abundance (phylum Firmicutes id.1672)
rs36111799	-0.0480708	0.0105429	5.1744e-06	C	T	Gut microbiota abundance (phylum Firmicutes id.1672)
rs4750583	-0.0616007	0.0137936	5.78562e-06	G	A	Gut microbiota abundance (phylum Firmicutes id.1672)
rs72771021	-0.141357	0.0308303	5.12436e-06	C	T	Gut microbiota abundance (phylum Firmicutes id.1672)
rs7975768	0.0512732	0.0109226	2.82481e-06	C	G	Gut microbiota abundance (phylum Firmicutes id.1672)
rs2273429	-0.0702112	0.0153063	9.26232e-06	A	G	Gut microbiota abundance (phylum Firmicutes id.1672)
rs2009919	-0.0536457	0.0106294	4.94721e-07	C	T	Gut microbiota abundance (phylum Firmicutes id.1672)
rs8085381	-0.0647291	0.0146219	8.67261e-06	A	G	Gut microbiota abundance (phylum Firmicutes id.1672)
rs7247191	-0.0713033	0.0157424	4.73097e-06	T	C	Gut microbiota abundance (phylum Firmicutes id.1672)
rs3852931	0.0482086	0.0105	4.52595e-06	T	C	Gut microbiota abundance (phylum Firmicutes id.1672)
rs992074	-0.233491	0.050901	8.51609e-06	T	C	Gut microbiota abundance (phylum Firmicutes id.1672)
rs112334273	0.0627459	0.0127415	9.26446e-07	G	A	Gut microbiota abundance (phylum Firmicutes id.1672)
rs114731706	0.182308	0.0382298	2.1734e-06	T	G	Gut microbiota abundance (genus Enterorhabdus id.820)
rs77655283	0.132988	0.0298306	5.88044e-06	G	A	Gut microbiota abundance (genus Enterorhabdus id.820)
rs11098863	0.0966008	0.0162677	3.05647e-09	A	T	Gut microbiota abundance (genus Enterorhabdus id.820)
rs9470637	0.0755513	0.0166263	5.69626e-06	T	A	Gut microbiota abundance (genus Enterorhabdus id.820)
rs2051957	0.0843291	0.0189864	8.89857e-06	C	T	Gut microbiota abundance (genus Enterorhabdus id.820)
rs10098492	0.132323	0.0293688	6.40575e-06	T	C	Gut microbiota abundance (genus Enterorhabdus id.820)
rs7923280	-0.0860019	0.0169148	5.23854e-07	T	A	Gut microbiota abundance (genus Enterorhabdus id.820)
rs3017103	-0.0980897	0.0208995	2.94042e-06	G	A	Gut microbiota abundance (genus Enterorhabdus id.820)
rs73331712	0.26199	0.055123	4.8492e-06	T	C	Gut microbiota abundance (genus Enterorhabdus id.820)
rs149744580	0.169883	0.0315478	7.00971e-08	A	G	Gut microbiota abundance (genus Turicibacter id.2162)
rs4869133	0.131186	0.027197	2.5537e-06	G	A	Gut microbiota abundance (genus Turicibacter id.2162)
rs2221441	0.0710364	0.015343	3.45669e-06	G	C	Gut microbiota abundance (genus Turicibacter id.2162)
rs3734633	-0.120957	0.02683	5.31912e-06	G	A	Gut microbiota abundance (genus Turicibacter id.2162)
rs55756211	-0.115115	0.0240708	2.8053e-06	T	C	Gut microbiota abundance (genus Turicibacter id.2162)
rs2952020	0.0759019	0.0165764	5.63313e-06	A	G	Gut microbiota abundance (genus Turicibacter id.2162)
rs61265175	-0.0858591	0.0185778	4.13676e-06	G	C	Gut microbiota abundance (genus Turicibacter id.2162)
rs11054680	-0.104751	0.0226997	2.30978e-06	T	C	Gut microbiota abundance (genus Turicibacter id.2162)
rs4247078	-0.0710377	0.0155221	5.46072e-06	G	C	Gut microbiota abundance (genus Turicibacter id.2162)
rs11649454	0.0950891	0.0203433	3.26625e-06	G	C	Gut microbiota abundance (genus Turicibacter id.2162)
rs7199484	-0.0731428	0.0160172	5.7666e-06	G	A	Gut microbiota abundance (genus Turicibacter id.2162)
rs12603364	0.110861	0.0225598	8.66603e-07	T	C	Gut microbiota abundance (genus Turicibacter id.2162)
rs11666533	-0.111689	0.0248436	7.37106e-06	C	T	Gut microbiota abundance (genus Turicibacter id.2162)
rs2834977	-0.0959995	0.0208261	3.95585e-06	T	C	Gut microbiota abundance (genus Turicibacter id.2162)
rs6577484	0.160425	0.0360857	8.40601e-06	G	A	Gut microbiota abundance (genus Clostridium innocuum group id.14397)
rs1948423	-0.108859	0.023425	3.49406e-06	T	A	Gut microbiota abundance (genus Clostridium innocuum group id.14397)
rs40656	0.142664	0.0311021	8.61529e-06	C	T	Gut microbiota abundance (genus Clostridium innocuum group id.14397)
rs6890185	-0.113424	0.0233137	1.12243e-06	C	T	Gut microbiota abundance (genus Clostridium innocuum group id.14397)
rs4869133	-0.180591	0.0409505	7.24453e-06	G	A	Gut microbiota abundance (genus Clostridium innocuum group id.14397)
rs10074000	-0.102648	0.0227508	6.99939e-06	T	C	Gut microbiota abundance (genus Clostridium innocuum group id.14397)
rs71564433	-0.126746	0.0274657	7.8001e-06	T	A	Gut microbiota abundance (genus Clostridium innocuum group id.14397)
rs10506058	0.0997048	0.0221926	8.92442e-06	A	G	Gut microbiota abundance (genus Clostridium innocuum group id.14397)
rs77845139	-0.114993	0.0257186	8.40621e-06	A	G	Gut microbiota abundance (genus Clostridium innocuum group id.14397)
rs61267978	0.14708	0.0320875	5.58509e-06	T	C	Gut microbiota abundance (genus Clostridium innocuum group id.14397)
rs1942371	-0.157938	0.034187	4.0634e-06	G	A	Gut microbiota abundance (genus Clostridium innocuum group id.14397)
rs143694765	0.0870025	0.019779	9.75371e-06	T	C	Gut microbiota abundance (genus Eubacterium rectale group id.14374)
rs3980709	-0.0622701	0.0140572	6.8552e-06	A	T	Gut microbiota abundance (genus Eubacterium rectale group id.14374)
rs10797540	0.0503179	0.0108389	3.53387e-06	A	G	Gut microbiota abundance (genus Eubacterium rectale group id.14374)
rs314726	0.0528824	0.0109486	1.37965e-06	T	C	Gut microbiota abundance (genus Eubacterium rectale group id.14374)
rs10248854	-0.0527827	0.0113464	4.20678e-06	C	A	Gut microbiota abundance (genus Eubacterium rectale group id.14374)
rs62547233	0.0536319	0.0120201	9.89829e-06	A	G	Gut microbiota abundance (genus Eubacterium rectale group id.14374)
rs59427698	-0.0576035	0.0130853	5.36908e-06	A	G	Gut microbiota abundance (genus Eubacterium rectale group id.14374)
rs2884897	-0.129364	0.0289021	6.44421e-06	A	G	Gut microbiota abundance (genus Eubacterium rectale group id.14374)
rs10892089	-0.0635522	0.0140072	6.21828e-06	C	G	Gut microbiota abundance (genus Eubacterium rectale group id.14374)
rs117151453	-0.113141	0.0243541	1.84434e-06	G	C	Gut microbiota abundance (genus Eubacterium rectale group id.14374)
rs35398954	-0.0901402	0.0174602	5.39946e-07	A	G	Gut microbiota abundance (genus Eubacterium rectale group id.14374)
rs16960159	-0.156596	0.0336234	4.10129e-06	C	G	Gut microbiota abundance (genus Eubacterium rectale group id.14374)
rs57872228	-0.0714773	0.0146647	9.21977e-07	C	T	Gut microbiota abundance (class Bacilli id.1673)
rs1595463	0.0476864	0.0108547	7.97389e-06	C	A	Gut microbiota abundance (class Bacilli id.1673)
rs1962325	-0.0554219	0.0114789	1.38433e-06	G	C	Gut microbiota abundance (class Bacilli id.1673)
rs76717940	0.156331	0.0325945	1.07251e-06	T	A	Gut microbiota abundance (class Bacilli id.1673)
rs74663707	0.0979154	0.0224074	8.45688e-06	C	T	Gut microbiota abundance (class Bacilli id.1673)
rs13068444	0.0601035	0.0136407	9.53038e-06	A	G	Gut microbiota abundance (class Bacilli id.1673)
rs11730038	-0.0630747	0.0128717	1.96024e-06	G	A	Gut microbiota abundance (class Bacilli id.1673)
rs4459992	0.0535854	0.0116362	4.29833e-06	T	C	Gut microbiota abundance (class Bacilli id.1673)
rs111552159	0.128032	0.0286921	9.12809e-06	C	G	Gut microbiota abundance (class Bacilli id.1673)
rs7666190	0.104044	0.0247934	8.46837e-06	A	C	Gut microbiota abundance (class Bacilli id.1673)
rs77558518	-0.107255	0.0222879	1.33773e-06	A	G	Gut microbiota abundance (class Bacilli id.1673)
rs74352383	-0.104496	0.0217083	1.52753e-06	T	A	Gut microbiota abundance (class Bacilli id.1673)
rs78938557	0.108007	0.0232858	1.06891e-06	T	C	Gut microbiota abundance (class Bacilli id.1673)
rs2952251	0.0598868	0.0123903	1.07895e-06	G	A	Gut microbiota abundance (class Bacilli id.1673)
rs28564647	-0.0613034	0.0137579	7.81196e-06	T	G	Gut microbiota abundance (class Bacilli id.1673)
rs12797734	0.0572158	0.0126793	7.21174e-06	T	C	Gut microbiota abundance (class Bacilli id.1673)
rs11110282	-0.101189	0.0217379	4.85445e-06	A	G	Gut microbiota abundance (class Bacilli id.1673)
rs9581006	-0.225309	0.0467697	1.79457e-06	T	C	Gut microbiota abundance (class Bacilli id.1673)
rs694949	-0.081146	0.0180042	7.59591e-06	A	G	Gut microbiota abundance (class Bacilli id.1673)
rs35344081	0.0619529	0.0127066	1.01499e-06	G	A	Gut microbiota abundance (class Bacilli id.1673)
rs4028634	-0.0520614	0.0109842	2.2076e-06	C	T	Gut microbiota abundance (class Bacilli id.1673)
rs34989881	0.111056	0.0246039	6.54591e-06	A	G	Gut microbiota abundance (class Bacilli id.1673)
rs11184341	-0.0655301	0.014223	4.13847e-06	C	G	Gut microbiota abundance (family Verrucomicrobiaceae id.4036)
rs61779207	-0.0758811	0.0167762	6.63025e-06	G	A	Gut microbiota abundance (family Verrucomicrobiaceae id.4036)
rs11729256	0.0749798	0.0150177	6.73085e-07	T	C	Gut microbiota abundance (family Verrucomicrobiaceae id.4036)
rs74542928	0.112124	0.0236422	1.64611e-06	T	C	Gut microbiota abundance (family Verrucomicrobiaceae id.4036)
rs9349825	-0.0704354	0.0147128	2.51287e-06	A	G	Gut microbiota abundance (family Verrucomicrobiaceae id.4036)
rs4242783	-0.0687992	0.0147694	2.75442e-06	A	G	Gut microbiota abundance (family Verrucomicrobiaceae id.4036)
rs4936098	-0.0648691	0.0135928	1.1293e-06	G	A	Gut microbiota abundance (family Verrucomicrobiaceae id.4036)
rs111862613	0.0907065	0.0196746	3.7313e-06	T	C	Gut microbiota abundance (family Verrucomicrobiaceae id.4036)
rs12908520	0.0619104	0.0130946	2.15139e-06	G	A	Gut microbiota abundance (family Verrucomicrobiaceae id.4036)
rs2602429	-0.0745516	0.0156195	2.69942e-06	T	C	Gut microbiota abundance (family Verrucomicrobiaceae id.4036)
rs117107102	0.204683	0.0431572	2.91823e-06	A	G	Gut microbiota abundance (family Verrucomicrobiaceae id.4036)
rs941682	-0.0631526	0.0143767	9.5812e-06	G	A	Gut microbiota abundance (family Verrucomicrobiaceae id.4036)
rs12748533	-0.0821108	0.0172701	2.59018e-06	G	T	Gut microbiota abundance (family Bacteroidales S24 7group id.11173)
rs17043785	-0.176187	0.0347133	5.11835e-07	T	C	Gut microbiota abundance (family Bacteroidales S24 7group id.11173)
rs61508842	0.122574	0.0272389	7.82781e-06	T	C	Gut microbiota abundance (family Bacteroidales S24 7group id.11173)
rs6831034	-0.0956546	0.0205228	6.10394e-06	T	A	Gut microbiota abundance (family Bacteroidales S24 7group id.11173)
rs11135366	0.0842142	0.0183739	8.77829e-06	C	G	Gut microbiota abundance (family Bacteroidales S24 7group id.11173)
rs78609301	-0.0867065	0.0195709	7.093e-06	A	G	Gut microbiota abundance (family Bacteroidales S24 7group id.11173)
rs10872669	0.123071	0.0275665	9.49008e-06	G	A	Gut microbiota abundance (family Bacteroidales S24 7group id.11173)
rs941000	-0.0850266	0.0163382	3.15559e-07	T	C	Gut microbiota abundance (family Bacteroidales S24 7group id.11173)
rs1850003	0.084048	0.0177806	2.4053e-06	A	G	Gut microbiota abundance (family Bacteroidales S24 7group id.11173)
rs7217209	0.0843019	0.0187308	8.42946e-06	C	T	Gut microbiota abundance (family Bacteroidales S24 7group id.11173)
rs738193	0.0847328	0.0165856	3.82164e-07	T	C	Gut microbiota abundance (family Bacteroidales S24 7group id.11173)
rs1928341	-0.0507782	0.0110587	4.51513e-06	G	A	Gut microbiota abundance (order Burkholderiales id.2874)
rs62191117	0.0679995	0.0132471	2.791e-07	A	G	Gut microbiota abundance (order Burkholderiales id.2874)
rs7638039	0.0580987	0.012673	4.83593e-06	T	C	Gut microbiota abundance (order Burkholderiales id.2874)
rs2367850	0.06333	0.0130595	1.23615e-06	G	C	Gut microbiota abundance (order Burkholderiales id.2874)
rs4033856	-0.0833445	0.0167489	5.66826e-07	T	C	Gut microbiota abundance (order Burkholderiales id.2874)
rs1511453	0.0910999	0.0199479	8.00092e-06	A	G	Gut microbiota abundance (order Burkholderiales id.2874)
rs62395635	0.109911	0.0236375	2.90228e-06	T	C	Gut microbiota abundance (order Burkholderiales id.2874)
rs2613606	0.0499561	0.0109264	4.13361e-06	T	C	Gut microbiota abundance (order Burkholderiales id.2874)
rs72747231	-0.133729	0.0290738	3.76218e-06	C	G	Gut microbiota abundance (order Burkholderiales id.2874)
rs2321387	-0.0508514	0.0109588	3.25784e-06	G	A	Gut microbiota abundance (order Burkholderiales id.2874)
rs75242906	-0.120974	0.0281273	9.74518e-06	C	T	Gut microbiota abundance (order Burkholderiales id.2874)
rs9964679	0.052509	0.011504	6.05982e-06	A	G	Gut microbiota abundance (order Burkholderiales id.2874)
rs6087811	-0.101587	0.0198817	2.88377e-07	T	G	Gut microbiota abundance (order Burkholderiales id.2874)
rs12404911	0.140717	0.0304142	2.79892e-06	C	T	Gut microbiota abundance (genus Catenibacterium id.2153)
rs77285108	-0.161826	0.0353447	3.62677e-06	G	A	Gut microbiota abundance (genus Catenibacterium id.2153)
rs212393	0.135254	0.0286209	3.62485e-06	A	G	Gut microbiota abundance (genus Catenibacterium id.2153)
rs7742829	0.11411	0.0251099	5.60725e-06	C	T	Gut microbiota abundance (genus Catenibacterium id.2153)
rs73128290	0.129726	0.0284563	4.29368e-06	A	G	Gut microbiota abundance (genus Catenibacterium id.2153)
rs72640280	0.220185	0.0485947	5.19194e-06	A	G	Gut microbiota abundance (phylum Lentisphaerae id.2238)
rs73113483	-0.131681	0.0288503	8.79387e-06	T	A	Gut microbiota abundance (phylum Lentisphaerae id.2238)
rs2731834	-0.109935	0.0236848	3.79603e-06	G	C	Gut microbiota abundance (phylum Lentisphaerae id.2238)
rs11770843	0.111896	0.0234776	1.13813e-06	C	T	Gut microbiota abundance (phylum Lentisphaerae id.2238)
rs62570196	-0.217203	0.0439621	9.64473e-07	C	T	Gut microbiota abundance (phylum Lentisphaerae id.2238)
rs60995569	-0.16062	0.0336806	9.1939e-06	T	G	Gut microbiota abundance (phylum Lentisphaerae id.2238)
rs2031282	0.120412	0.0270263	5.86462e-06	A	G	Gut microbiota abundance (phylum Lentisphaerae id.2238)
rs17114848	0.148972	0.0324162	6.76986e-06	G	A	Gut microbiota abundance (phylum Lentisphaerae id.2238)
rs1002941	-0.107661	0.0233382	4.30884e-06	A	G	Gut microbiota abundance (phylum Lentisphaerae id.2238)
rs77599476	0.229981	0.0479918	1.90265e-06	A	G	Gut microbiota abundance (phylum Lentisphaerae id.2238)
rs2825714	-0.138226	0.0289096	1.49772e-06	A	G	Gut microbiota abundance (phylum Lentisphaerae id.2238)
rs12144792	0.064399	0.0141246	5.82237e-06	C	T	Gut microbiota abundance (family Peptococcaceae id.2024)
rs12992764	0.0684213	0.0141137	1.46157e-06	T	G	Gut microbiota abundance (family Peptococcaceae id.2024)
rs12634826	-0.0739885	0.0150931	1.01109e-06	T	G	Gut microbiota abundance (family Peptococcaceae id.2024)
rs75430375	-0.147941	0.0317498	3.40847e-06	C	T	Gut microbiota abundance (family Peptococcaceae id.2024)
rs4990837	-0.0910387	0.0185869	1.74193e-06	G	A	Gut microbiota abundance (family Peptococcaceae id.2024)
rs35703006	0.0812655	0.0164355	4.94778e-07	G	T	Gut microbiota abundance (family Peptococcaceae id.2024)
rs117452796	-0.257982	0.0549569	3.15297e-06	A	G	Gut microbiota abundance (family Peptococcaceae id.2024)
rs150600492	0.135774	0.0289757	2.31308e-06	A	C	Gut microbiota abundance (family Peptococcaceae id.2024)
rs75898026	-0.0821779	0.0173541	2.02209e-06	A	G	Gut microbiota abundance (family Peptococcaceae id.2024)
rs1187983	-0.0935456	0.0193174	2.02428e-06	C	T	Gut microbiota abundance (genus Marvinbryantia id.2005)
rs3125832	0.0679323	0.015012	5.02736e-06	A	C	Gut microbiota abundance (genus Marvinbryantia id.2005)
rs2863363	-0.0634861	0.0136323	3.11279e-06	G	A	Gut microbiota abundance (genus Marvinbryantia id.2005)
rs2842896	-0.0649396	0.0131146	7.25371e-07	C	T	Gut microbiota abundance (genus Marvinbryantia id.2005)
rs2724813	0.0840769	0.0167551	6.28449e-07	G	A	Gut microbiota abundance (genus Marvinbryantia id.2005)
rs72948274	-0.126354	0.0272212	3.25912e-06	A	C	Gut microbiota abundance (genus Marvinbryantia id.2005)
rs61884471	0.124426	0.0248431	1.01163e-06	G	A	Gut microbiota abundance (genus Marvinbryantia id.2005)
rs11620597	0.119479	0.0271688	7.80171e-06	T	C	Gut microbiota abundance (genus Marvinbryantia id.2005)
rs8006832	-0.0952415	0.0216699	6.58082e-06	G	T	Gut microbiota abundance (genus Marvinbryantia id.2005)
rs11645029	-0.060618	0.0131551	4.14753e-06	G	C	Gut microbiota abundance (genus Marvinbryantia id.2005)
rs12963345	0.059681	0.0132289	6.60374e-06	C	G	Gut microbiota abundance (genus Marvinbryantia id.2005)
rs146541147	0.118845	0.0268423	6.86294e-06	G	A	Gut microbiota abundance (genus Marvinbryantia id.2005)
rs7412979	0.186779	0.0389112	1.70565e-06	C	G	Gut microbiota abundance (genus Butyrivibrio id.1993)
rs4928024	0.17471	0.0389333	8.18634e-06	G	A	Gut microbiota abundance (genus Butyrivibrio id.1993)
rs17163238	0.140987	0.0309117	5.51201e-06	G	A	Gut microbiota abundance (genus Butyrivibrio id.1993)
rs7763512	-0.119846	0.0253367	3.10656e-06	A	G	Gut microbiota abundance (genus Butyrivibrio id.1993)
rs9349693	-0.117973	0.0259861	5.54958e-06	G	A	Gut microbiota abundance (genus Butyrivibrio id.1993)
rs1007475	0.118065	0.0261271	7.92319e-06	G	T	Gut microbiota abundance (genus Butyrivibrio id.1993)
rs7752361	0.11923	0.0239975	7.69113e-07	G	A	Gut microbiota abundance (genus Butyrivibrio id.1993)
rs11761679	0.154775	0.0321539	2.20232e-06	T	C	Gut microbiota abundance (genus Butyrivibrio id.1993)
rs16934069	-0.133784	0.0299444	8.85911e-06	T	C	Gut microbiota abundance (genus Butyrivibrio id.1993)
rs142855850	0.205013	0.0457138	6.85536e-06	A	G	Gut microbiota abundance (genus Butyrivibrio id.1993)
rs4537857	-0.12459	0.0260992	1.80194e-06	T	C	Gut microbiota abundance (genus Butyrivibrio id.1993)
rs74622183	-0.201027	0.0428204	2.45748e-06	A	G	Gut microbiota abundance (genus Butyrivibrio id.1993)
rs72723662	0.224078	0.0449336	7.86249e-07	C	T	Gut microbiota abundance (genus Butyrivibrio id.1993)
rs16941336	0.127488	0.0267936	1.53183e-06	C	T	Gut microbiota abundance (genus Butyrivibrio id.1993)
rs77356209	0.216874	0.0483299	6.66423e-06	T	C	Gut microbiota abundance (genus Butyrivibrio id.1993)
rs486484	-0.108349	0.0240008	6.61089e-06	A	G	Gut microbiota abundance (genus Butyrivibrio id.1993)
rs12710729	0.0893384	0.0199069	9.84419e-06	C	A	Gut microbiota abundance (genus Eisenbergiella id.11304)
rs1553971	0.120965	0.0263054	5.26842e-06	T	G	Gut microbiota abundance (genus Eisenbergiella id.11304)
rs11938607	-0.0978125	0.0216636	8.21826e-06	C	T	Gut microbiota abundance (genus Eisenbergiella id.11304)
rs13258851	0.137001	0.0302124	7.7464e-06	A	G	Gut microbiota abundance (genus Eisenbergiella id.11304)
rs3812426	-0.106447	0.0224159	2.71688e-06	A	G	Gut microbiota abundance (genus Eisenbergiella id.11304)
rs12257723	-0.0952742	0.0211569	8.85116e-06	A	C	Gut microbiota abundance (genus Eisenbergiella id.11304)
rs11027642	0.129006	0.0284844	4.9187e-06	C	T	Gut microbiota abundance (genus Eisenbergiella id.11304)
rs12278566	-0.121065	0.0251658	1.65002e-06	T	A	Gut microbiota abundance (genus Eisenbergiella id.11304)
rs2683098	-0.107319	0.022515	2.23748e-06	T	C	Gut microbiota abundance (genus Eisenbergiella id.11304)
rs1508033	0.091546	0.0195787	3.22887e-06	A	C	Gut microbiota abundance (genus Eisenbergiella id.11304)
rs11079158	0.100627	0.022546	7.34852e-06	T	C	Gut microbiota abundance (genus Eisenbergiella id.11304)
rs4462860	0.0939071	0.0201104	4.16217e-06	G	A	Gut microbiota abundance (genus Eisenbergiella id.11304)
rs1582238	-0.0805036	0.0167257	1.56776e-06	C	T	Gut microbiota abundance (genus Defluviitaleaceae UCG011 id.11287)
rs9725395	-0.13834	0.029554	3.51925e-06	A	G	Gut microbiota abundance (genus Defluviitaleaceae UCG011 id.11287)
rs4677103	0.0977912	0.0197263	9.59555e-07	A	G	Gut microbiota abundance (genus Defluviitaleaceae UCG011 id.11287)
rs2892880	0.0817755	0.0181686	6.82889e-06	G	A	Gut microbiota abundance (genus Defluviitaleaceae UCG011 id.11287)
rs72731813	-0.147383	0.0293796	4.33112e-07	C	T	Gut microbiota abundance (genus Defluviitaleaceae UCG011 id.11287)
rs28696126	0.106503	0.0238473	6.62811e-06	T	A	Gut microbiota abundance (genus Defluviitaleaceae UCG011 id.11287)
rs112893842	0.11381	0.0232806	1.44534e-06	T	C	Gut microbiota abundance (genus Defluviitaleaceae UCG011 id.11287)
rs4344384	-0.0715978	0.0156309	4.83237e-06	T	G	Gut microbiota abundance (genus Defluviitaleaceae UCG011 id.11287)
rs55658617	0.174369	0.0362226	2.15293e-06	T	C	Gut microbiota abundance (genus Defluviitaleaceae UCG011 id.11287)
rs9608282	0.142939	0.0299793	2.52046e-06	T	G	Gut microbiota abundance (genus Defluviitaleaceae UCG011 id.11287)
rs3013089	-0.0551473	0.0120346	4.38137e-06	G	A	Gut microbiota abundance (genus Ruminococcaceae UCG003 id.11361)
rs10490280	-0.0672094	0.0143309	4.15547e-06	C	T	Gut microbiota abundance (genus Ruminococcaceae UCG003 id.11361)
rs6759615	0.102523	0.0200204	7.86231e-07	A	G	Gut microbiota abundance (genus Ruminococcaceae UCG003 id.11361)
rs78720113	-0.115348	0.0249601	7.59259e-06	A	G	Gut microbiota abundance (genus Ruminococcaceae UCG003 id.11361)
rs4532474	0.0769231	0.017045	4.82125e-06	G	A	Gut microbiota abundance (genus Ruminococcaceae UCG003 id.11361)
rs73341549	-0.169857	0.0318768	1.50952e-07	T	C	Gut microbiota abundance (genus Ruminococcaceae UCG003 id.11361)
rs2523124	0.0546625	0.0120823	5.78376e-06	C	T	Gut microbiota abundance (genus Ruminococcaceae UCG003 id.11361)
rs4452755	-0.0634463	0.0134741	3.29337e-06	A	C	Gut microbiota abundance (genus Ruminococcaceae UCG003 id.11361)
rs11243416	-0.0925653	0.0191203	1.66882e-06	T	C	Gut microbiota abundance (genus Ruminococcaceae UCG003 id.11361)
rs11613919	0.0727604	0.0155716	1.6251e-06	G	T	Gut microbiota abundance (genus Ruminococcaceae UCG003 id.11361)
rs73165080	0.117283	0.025971	7.21157e-06	T	A	Gut microbiota abundance (genus Ruminococcaceae UCG003 id.11361)
rs16959793	-0.062527	0.0131259	2.21707e-06	A	C	Gut microbiota abundance (genus Ruminococcaceae UCG003 id.11361)
rs4629039	-0.0553742	0.0122659	6.5435e-06	A	T	Gut microbiota abundance (genus Ruminococcaceae UCG003 id.11361)
rs646327	0.0586696	0.0118369	7.83177e-07	G	A	Gut microbiota abundance (genus Ruminococcaceae UCG003 id.11361)
rs139730	-0.0577655	0.0130645	9.7212e-06	G	C	Gut microbiota abundance (genus Ruminococcaceae UCG003 id.11361)
rs45598138	-0.143901	0.03054	2.19129e-06	C	A	Gut microbiota abundance (phylum Verrucomicrobia id.3982)
rs61779207	-0.0755253	0.0164385	5.27971e-06	G	A	Gut microbiota abundance (phylum Verrucomicrobia id.3982)
rs12512971	0.171057	0.0398053	9.81386e-06	A	C	Gut microbiota abundance (phylum Verrucomicrobia id.3982)
rs11729256	0.0696984	0.0146953	2.23404e-06	T	C	Gut microbiota abundance (phylum Verrucomicrobia id.3982)
rs74542928	0.115994	0.0231324	4.08376e-07	T	C	Gut microbiota abundance (phylum Verrucomicrobia id.3982)
rs76430504	-0.11753	0.025458	3.49559e-06	T	C	Gut microbiota abundance (phylum Verrucomicrobia id.3982)
rs9349825	-0.0660243	0.0143911	6.2748e-06	A	G	Gut microbiota abundance (phylum Verrucomicrobia id.3982)
rs3995795	0.0610914	0.0138592	9.7221e-06	C	T	Gut microbiota abundance (phylum Verrucomicrobia id.3982)
rs11252894	0.0784055	0.0162769	1.10555e-06	A	C	Gut microbiota abundance (phylum Verrucomicrobia id.3982)
rs12908520	0.0594916	0.012823	3.40447e-06	G	A	Gut microbiota abundance (phylum Verrucomicrobia id.3982)
rs2602429	-0.0764148	0.0153487	8.71044e-07	T	C	Gut microbiota abundance (phylum Verrucomicrobia id.3982)
rs117107102	0.204283	0.0427565	2.67935e-06	A	G	Gut microbiota abundance (phylum Verrucomicrobia id.3982)
rs7555878	-0.0586677	0.0125277	2.81022e-06	G	A	Gut microbiota abundance (genus Ruminococcaceae UCG005 id.11363)
rs114279581	-0.146604	0.0316034	3.21855e-06	A	G	Gut microbiota abundance (genus Ruminococcaceae UCG005 id.11363)
rs7586445	0.0782349	0.0176458	8.81455e-06	G	A	Gut microbiota abundance (genus Ruminococcaceae UCG005 id.11363)
rs10937802	-0.0755811	0.0168226	8.17354e-06	A	G	Gut microbiota abundance (genus Ruminococcaceae UCG005 id.11363)
rs60081663	0.158082	0.0319586	9.28111e-07	C	G	Gut microbiota abundance (genus Ruminococcaceae UCG005 id.11363)
rs7449320	0.0599163	0.0130836	4.80773e-06	C	A	Gut microbiota abundance (genus Ruminococcaceae UCG005 id.11363)
rs10950694	-0.0577628	0.011412	4.29804e-07	C	T	Gut microbiota abundance (genus Ruminococcaceae UCG005 id.11363)
rs35166120	0.0686153	0.0146252	3.75405e-06	G	C	Gut microbiota abundance (genus Ruminococcaceae UCG005 id.11363)
rs2893871	-0.073644	0.015548	3.53843e-06	G	A	Gut microbiota abundance (genus Ruminococcaceae UCG005 id.11363)
rs72776570	0.087067	0.0197179	5.3571e-06	C	A	Gut microbiota abundance (genus Ruminococcaceae UCG005 id.11363)
rs12288512	0.066635	0.0144356	3.10277e-06	A	G	Gut microbiota abundance (genus Ruminococcaceae UCG005 id.11363)
rs55793120	0.121548	0.0279546	7.37038e-06	T	C	Gut microbiota abundance (genus Ruminococcaceae UCG005 id.11363)
rs10873449	-0.0654843	0.0143973	4.11169e-06	C	T	Gut microbiota abundance (genus Ruminococcaceae UCG005 id.11363)
rs898577	0.123012	0.0286671	7.46311e-06	C	T	Gut microbiota abundance (genus Ruminococcaceae UCG005 id.11363)
rs394449	0.0692909	0.0148712	2.59896e-06	A	T	Gut microbiota abundance (genus Ruminococcaceae UCG005 id.11363)
rs12458218	0.0677322	0.0144525	2.41024e-06	T	C	Gut microbiota abundance (genus Ruminococcaceae UCG005 id.11363)
rs34781347	0.188685	0.0386484	6.04728e-07	G	A	Gut microbiota abundance (genus Ruminococcaceae UCG005 id.11363)
rs12136548	0.0901946	0.0196476	3.09628e-06	C	T	Gut microbiota abundance (genus Ruminococcus gnavus group id.14376)
rs934940	-0.105045	0.0229588	2.73703e-06	A	C	Gut microbiota abundance (genus Ruminococcus gnavus group id.14376)
rs12989336	-0.0846861	0.0187936	7.11803e-06	G	A	Gut microbiota abundance (genus Ruminococcus gnavus group id.14376)
rs62167033	0.185289	0.0396295	3.49526e-06	T	C	Gut microbiota abundance (genus Ruminococcus gnavus group id.14376)
rs78399089	0.144445	0.0326618	6.62995e-06	T	C	Gut microbiota abundance (genus Ruminococcus gnavus group id.14376)
rs9872758	0.0849233	0.0176643	1.66027e-06	T	C	Gut microbiota abundance (genus Ruminococcus gnavus group id.14376)
rs4388134	0.0904997	0.0203544	9.11633e-06	T	C	Gut microbiota abundance (genus Ruminococcus gnavus group id.14376)
rs13163520	-0.127377	0.0233883	5.61009e-08	G	A	Gut microbiota abundance (genus Ruminococcus gnavus group id.14376)
rs2909242	0.0909965	0.018351	7.40952e-07	A	C	Gut microbiota abundance (genus Ruminococcus gnavus group id.14376)
rs3124783	0.11599	0.0249099	2.6652e-06	G	A	Gut microbiota abundance (genus Ruminococcus gnavus group id.14376)
rs11597105	0.114673	0.0250653	6.94864e-06	A	G	Gut microbiota abundance (genus Ruminococcus gnavus group id.14376)
rs11864644	-0.139804	0.0318253	5.00876e-06	T	C	Gut microbiota abundance (genus Ruminococcus gnavus group id.14376)
rs75416973	0.0727223	0.016451	9.46085e-06	A	G	Gut microbiota abundance (genus Dialister id.2183)
rs764177	-0.0601454	0.0135366	9.60771e-06	C	A	Gut microbiota abundance (genus Dialister id.2183)
rs10938938	0.0773514	0.0170915	7.37055e-06	A	G	Gut microbiota abundance (genus Dialister id.2183)
rs2435610	0.0647132	0.0143314	5.93267e-06	A	C	Gut microbiota abundance (genus Dialister id.2183)
rs11166701	-0.0655301	0.013186	5.50744e-07	G	A	Gut microbiota abundance (genus Dialister id.2183)
rs76680460	-0.161296	0.0364332	8.19219e-06	G	A	Gut microbiota abundance (genus Dialister id.2183)
rs4747450	0.0668509	0.0147685	5.83727e-06	C	A	Gut microbiota abundance (genus Dialister id.2183)
rs517089	0.076227	0.0170411	5.1363e-06	T	A	Gut microbiota abundance (genus Dialister id.2183)
rs4753063	0.0596297	0.0130052	4.8568e-06	A	G	Gut microbiota abundance (genus Dialister id.2183)
rs10138457	-0.113054	0.0261933	7.88116e-06	T	C	Gut microbiota abundance (genus Dialister id.2183)
rs11071887	0.0662403	0.0146315	5.91412e-06	T	C	Gut microbiota abundance (genus Dialister id.2183)
rs2314294	0.0865932	0.0193719	8.07904e-06	T	C	Gut microbiota abundance (genus Dialister id.2183)
rs3765837	-0.190729	0.0433608	7.16902e-06	T	G	Gut microbiota abundance (genus Gordonibacter id.821)
rs72939513	-0.21399	0.0490592	7.98197e-06	A	G	Gut microbiota abundance (genus Gordonibacter id.821)
rs13412653	0.107597	0.0239228	8.61133e-06	A	C	Gut microbiota abundance (genus Gordonibacter id.821)
rs76287110	-0.242965	0.0466177	1.67487e-07	A	T	Gut microbiota abundance (genus Gordonibacter id.821)
rs35042269	-0.180293	0.0403296	8.10849e-06	C	A	Gut microbiota abundance (genus Gordonibacter id.821)
rs72714787	0.181405	0.0377102	1.42889e-06	C	A	Gut microbiota abundance (genus Gordonibacter id.821)
rs322296	0.17869	0.037722	4.0242e-06	G	A	Gut microbiota abundance (genus Gordonibacter id.821)
rs71545975	-0.153972	0.0338918	7.03947e-06	A	G	Gut microbiota abundance (genus Gordonibacter id.821)
rs117347059	-0.128261	0.0285123	9.16706e-06	G	C	Gut microbiota abundance (genus Gordonibacter id.821)
rs768830	-0.149852	0.0333315	7.75586e-06	A	G	Gut microbiota abundance (genus Gordonibacter id.821)
rs4596722	-0.102908	0.0231571	9.0567e-06	G	A	Gut microbiota abundance (genus Gordonibacter id.821)
rs61934597	-0.172495	0.0388567	8.36681e-06	C	T	Gut microbiota abundance (genus Gordonibacter id.821)
rs7294633	-0.12867	0.0249946	3.43764e-07	T	C	Gut microbiota abundance (genus Gordonibacter id.821)
rs7220558	0.116884	0.0234834	6.70641e-07	A	T	Gut microbiota abundance (genus Gordonibacter id.821)
rs16955299	-0.196423	0.0433538	6.37016e-06	G	A	Gut microbiota abundance (genus Gordonibacter id.821)
rs13376554	0.197389	0.0458642	7.72058e-06	A	T	Gut microbiota abundance (genus Anaerostipes id.1991)
rs2396460	0.0512653	0.0109555	2.91092e-06	C	T	Gut microbiota abundance (genus Anaerostipes id.1991)
rs62157625	0.088573	0.0185548	1.44907e-06	T	C	Gut microbiota abundance (genus Anaerostipes id.1991)
rs6726833	-0.0877497	0.0189408	3.32216e-06	C	A	Gut microbiota abundance (genus Anaerostipes id.1991)
rs2014785	0.0515687	0.0112199	4.68058e-06	T	C	Gut microbiota abundance (genus Anaerostipes id.1991)
rs6854026	0.0508482	0.0109075	3.1958e-06	C	T	Gut microbiota abundance (genus Anaerostipes id.1991)
rs7823228	0.0621085	0.0136614	5.84198e-06	C	G	Gut microbiota abundance (genus Anaerostipes id.1991)
rs6474958	0.0500065	0.0112001	6.74481e-06	G	A	Gut microbiota abundance (genus Anaerostipes id.1991)
rs3900776	-0.110013	0.0236302	2.74764e-06	G	A	Gut microbiota abundance (genus Anaerostipes id.1991)
rs2804244	0.053089	0.0110983	2.04052e-06	G	A	Gut microbiota abundance (genus Anaerostipes id.1991)
rs10502061	0.0835752	0.0192017	7.93542e-06	A	G	Gut microbiota abundance (genus Anaerostipes id.1991)
rs7193624	-0.0750642	0.0150723	5.35476e-07	T	C	Gut microbiota abundance (genus Anaerostipes id.1991)
rs60983350	-0.0539901	0.0116575	4.42059e-06	G	A	Gut microbiota abundance (genus Anaerostipes id.1991)
rs78735375	-0.137429	0.0305304	5.33384e-06	A	C	Gut microbiota abundance (genus Anaerostipes id.1991)
rs62215703	0.0644965	0.0136702	1.9777e-06	G	A	Gut microbiota abundance (genus Anaerostipes id.1991)
rs72640280	0.220207	0.0486196	5.18036e-06	A	G	Gut microbiota abundance (class Lentisphaeria id.2250)
rs73113483	-0.131217	0.0288713	8.66343e-06	T	A	Gut microbiota abundance (class Lentisphaeria id.2250)
rs2731834	-0.109438	0.023693	4.24356e-06	G	C	Gut microbiota abundance (class Lentisphaeria id.2250)
rs11770843	0.109431	0.0234879	1.9073e-06	C	T	Gut microbiota abundance (class Lentisphaeria id.2250)
rs62570196	-0.21635	0.0439866	1.07924e-06	C	T	Gut microbiota abundance (class Lentisphaeria id.2250)
rs2031282	0.122368	0.0270329	4.38258e-06	A	G	Gut microbiota abundance (class Lentisphaeria id.2250)
rs17114848	0.152377	0.0324332	4.05864e-06	G	A	Gut microbiota abundance (class Lentisphaeria id.2250)
rs1002941	-0.105025	0.0233484	8.14836e-06	A	G	Gut microbiota abundance (class Lentisphaeria id.2250)
rs77599476	0.230292	0.0480168	1.86132e-06	A	G	Gut microbiota abundance (class Lentisphaeria id.2250)
rs2825714	-0.13741	0.0289246	1.72211e-06	A	G	Gut microbiota abundance (class Lentisphaeria id.2250)
rs80319214	0.0990404	0.0215877	6.95312e-06	C	G	Gut microbiota abundance (family Enterobacteriaceae id.3469)
rs2374342	0.0582927	0.0126195	4.51617e-06	C	A	Gut microbiota abundance (family Enterobacteriaceae id.3469)
rs111229068	0.110561	0.0241719	3.65359e-06	A	T	Gut microbiota abundance (family Enterobacteriaceae id.3469)
rs11026530	0.0822408	0.0186379	9.42692e-06	T	C	Gut microbiota abundance (family Enterobacteriaceae id.3469)
rs79757635	0.0758597	0.0171286	9.31859e-06	C	A	Gut microbiota abundance (family Enterobacteriaceae id.3469)
rs61973590	-0.0605392	0.0133696	8.53532e-06	C	G	Gut microbiota abundance (family Enterobacteriaceae id.3469)
rs35673018	0.0899642	0.0202934	7.63115e-06	G	A	Gut microbiota abundance (family Enterobacteriaceae id.3469)
rs4792380	0.115598	0.0257683	9.48965e-06	A	T	Gut microbiota abundance (family Enterobacteriaceae id.3469)
rs504442	0.084159	0.0189479	5.17095e-06	T	G	Gut microbiota abundance (family Enterobacteriaceae id.3469)
rs78143293	-0.0848521	0.0170415	1.19564e-06	A	G	Gut microbiota abundance (family Enterobacteriaceae id.3469)
rs62210023	0.0606754	0.0130125	3.13163e-06	A	G	Gut microbiota abundance (family Enterobacteriaceae id.3469)
rs57872228	-0.0688415	0.0146994	2.5825e-06	C	T	Gut microbiota abundance (order Lactobacillales id.1800)
rs1595463	0.0479749	0.0108801	7.44355e-06	C	A	Gut microbiota abundance (order Lactobacillales id.1800)
rs1962325	-0.0546878	0.0115069	1.96232e-06	G	C	Gut microbiota abundance (order Lactobacillales id.1800)
rs74663707	0.0982594	0.0224613	8.39557e-06	C	T	Gut microbiota abundance (order Lactobacillales id.1800)
rs76717940	0.160943	0.0327	6.55315e-07	T	A	Gut microbiota abundance (order Lactobacillales id.1800)
rs111552159	0.128854	0.0287397	8.30807e-06	C	G	Gut microbiota abundance (order Lactobacillales id.1800)
rs11730038	-0.0605384	0.0129052	5.09742e-06	G	A	Gut microbiota abundance (order Lactobacillales id.1800)
rs77558518	-0.106466	0.0223484	1.67436e-06	A	G	Gut microbiota abundance (order Lactobacillales id.1800)
rs74352383	-0.103396	0.021758	1.88027e-06	T	A	Gut microbiota abundance (order Lactobacillales id.1800)
rs78938557	0.10553	0.0233581	2.31089e-06	T	C	Gut microbiota abundance (order Lactobacillales id.1800)
rs2952251	0.0629317	0.0124177	3.36457e-07	G	A	Gut microbiota abundance (order Lactobacillales id.1800)
rs12797734	0.0571279	0.0127113	7.76515e-06	T	C	Gut microbiota abundance (order Lactobacillales id.1800)
rs11110282	-0.10239	0.0217849	3.95667e-06	A	G	Gut microbiota abundance (order Lactobacillales id.1800)
rs9581006	-0.22583	0.0469228	1.76596e-06	T	C	Gut microbiota abundance (order Lactobacillales id.1800)
rs11627423	0.0499263	0.0109744	5.08757e-06	C	A	Gut microbiota abundance (order Lactobacillales id.1800)
rs2370083	-0.08054	0.0180992	8.33489e-06	G	T	Gut microbiota abundance (order Lactobacillales id.1800)
rs35344081	0.0642442	0.0127358	4.16064e-07	G	A	Gut microbiota abundance (order Lactobacillales id.1800)
rs4028634	-0.0532915	0.01101	1.34806e-06	C	T	Gut microbiota abundance (order Lactobacillales id.1800)
rs34989881	0.113479	0.0246452	4.09355e-06	A	G	Gut microbiota abundance (order Lactobacillales id.1800)
rs78848836	-0.118868	0.0259753	3.38174e-06	A	G	Gut microbiota abundance (genus Lachnospiraceae UCG001 id.11321)
rs12131224	0.117095	0.02591	7.39861e-06	C	T	Gut microbiota abundance (genus Lachnospiraceae UCG001 id.11321)
rs2050911	0.0751466	0.0153934	1.10647e-06	G	A	Gut microbiota abundance (genus Lachnospiraceae UCG001 id.11321)
rs79476906	-0.087088	0.0197008	8.27428e-06	T	A	Gut microbiota abundance (genus Lachnospiraceae UCG001 id.11321)
rs437876	0.0784637	0.0144768	7.16556e-08	T	C	Gut microbiota abundance (genus Lachnospiraceae UCG001 id.11321)
rs985416	-0.0970258	0.0181807	1.45589e-07	T	C	Gut microbiota abundance (genus Lachnospiraceae UCG001 id.11321)
rs9403580	0.107801	0.0229777	3.46785e-06	C	T	Gut microbiota abundance (genus Lachnospiraceae UCG001 id.11321)
rs62496417	-0.0748504	0.0165681	5.87503e-06	T	G	Gut microbiota abundance (genus Lachnospiraceae UCG001 id.11321)
rs7341608	-0.0784757	0.0177648	9.48135e-06	T	C	Gut microbiota abundance (genus Lachnospiraceae UCG001 id.11321)
rs573933	-0.107898	0.0232346	3.10506e-06	T	C	Gut microbiota abundance (genus Lachnospiraceae UCG001 id.11321)
rs10815577	-0.0683706	0.0143691	1.71502e-06	C	G	Gut microbiota abundance (genus Lachnospiraceae UCG001 id.11321)
rs2371284	0.0761893	0.0170127	7.55962e-06	C	T	Gut microbiota abundance (genus Lachnospiraceae UCG001 id.11321)
rs4981345	-0.0681973	0.0149831	6.08597e-06	T	C	Gut microbiota abundance (genus Lachnospiraceae UCG001 id.11321)
rs74034332	0.168045	0.0382637	3.3335e-06	G	A	Gut microbiota abundance (genus Lachnospiraceae UCG001 id.11321)
rs7213933	-0.0816269	0.01838	9.01675e-06	T	A	Gut microbiota abundance (genus Lachnospiraceae UCG001 id.11321)
rs8104225	0.0892098	0.0197665	8.04211e-06	A	G	Gut microbiota abundance (genus Lachnospiraceae UCG001 id.11321)
rs12125734	0.133972	0.0257416	2.09426e-07	G	T	Gut microbiota abundance (genus Ruminococcaceae UCG004 id.11362)
rs550351	0.078587	0.018003	9.43127e-06	A	C	Gut microbiota abundance (genus Ruminococcaceae UCG004 id.11362)
rs7569771	-0.075914	0.0170308	8.1197e-06	A	G	Gut microbiota abundance (genus Ruminococcaceae UCG004 id.11362)
rs9818949	-0.0859927	0.0188671	5.38828e-06	T	G	Gut microbiota abundance (genus Ruminococcaceae UCG004 id.11362)
rs6769553	0.0849743	0.0157451	7.91061e-08	A	G	Gut microbiota abundance (genus Ruminococcaceae UCG004 id.11362)
rs511258	-0.0757474	0.0162475	4.52054e-06	G	A	Gut microbiota abundance (genus Ruminococcaceae UCG004 id.11362)
rs3800154	-0.0797959	0.0177639	6.11575e-06	A	C	Gut microbiota abundance (genus Ruminococcaceae UCG004 id.11362)
rs11961899	-0.0707825	0.0161381	9.18015e-06	G	A	Gut microbiota abundance (genus Ruminococcaceae UCG004 id.11362)
rs2248146	0.0689452	0.0153649	8.19993e-06	T	C	Gut microbiota abundance (genus Ruminococcaceae UCG004 id.11362)
rs872501	0.116125	0.025946	5.80805e-06	G	A	Gut microbiota abundance (genus Ruminococcaceae UCG004 id.11362)
rs10976229	0.095976	0.0214554	7.04482e-06	T	G	Gut microbiota abundance (genus Ruminococcaceae UCG004 id.11362)
rs7123615	-0.0786157	0.0179592	7.09186e-06	C	G	Gut microbiota abundance (genus Ruminococcaceae UCG004 id.11362)
rs638542	0.070592	0.0157049	5.17285e-06	A	G	Gut microbiota abundance (order Mollicutes RF9 id.11579)
rs12566890	-0.103134	0.0241775	8.11204e-06	T	G	Gut microbiota abundance (order Mollicutes RF9 id.11579)
rs62188991	-0.110864	0.0241355	5.26708e-06	G	C	Gut microbiota abundance (order Mollicutes RF9 id.11579)
rs13100746	0.0638979	0.0142685	7.28853e-06	C	T	Gut microbiota abundance (order Mollicutes RF9 id.11579)
rs3932485	0.0626209	0.0141623	9.92865e-06	C	T	Gut microbiota abundance (order Mollicutes RF9 id.11579)
rs76373661	0.0908218	0.0202986	5.15941e-06	G	A	Gut microbiota abundance (order Mollicutes RF9 id.11579)
rs7706512	-0.0657351	0.0138979	2.27206e-06	A	G	Gut microbiota abundance (order Mollicutes RF9 id.11579)
rs10071529	-0.125105	0.0278674	8.6441e-06	C	G	Gut microbiota abundance (order Mollicutes RF9 id.11579)
rs7801843	-0.0869495	0.0194509	9.46891e-06	A	G	Gut microbiota abundance (order Mollicutes RF9 id.11579)
rs17235252	-0.122002	0.0255463	2.15879e-06	T	C	Gut microbiota abundance (order Mollicutes RF9 id.11579)
rs11779863	-0.0772768	0.0172171	6.68852e-06	G	A	Gut microbiota abundance (order Mollicutes RF9 id.11579)
rs7853673	0.0624389	0.0139833	6.73256e-06	A	G	Gut microbiota abundance (order Mollicutes RF9 id.11579)
rs515984	0.0875451	0.0190685	6.61363e-06	C	T	Gut microbiota abundance (order Mollicutes RF9 id.11579)
rs949341	-0.0656602	0.0147216	7.73286e-06	A	G	Gut microbiota abundance (order Mollicutes RF9 id.11579)
rs74603314	0.230767	0.0489701	2.27641e-06	T	C	Gut microbiota abundance (order Mollicutes RF9 id.11579)
rs739151	-0.0652658	0.0139773	3.09286e-06	G	C	Gut microbiota abundance (order Mollicutes RF9 id.11579)
rs12760724	-0.0484566	0.0107934	7.26742e-06	A	C	Gut microbiota abundance (family Lachnospiraceae id.1987)
rs12562372	-0.0515295	0.01067	1.42945e-06	G	T	Gut microbiota abundance (family Lachnospiraceae id.1987)
rs13005175	-0.0993483	0.0218395	8.37067e-06	G	A	Gut microbiota abundance (family Lachnospiraceae id.1987)
rs959845	0.0493666	0.0107801	5.16952e-06	T	C	Gut microbiota abundance (family Lachnospiraceae id.1987)
rs2159863	-0.0585831	0.0128742	3.69556e-06	A	G	Gut microbiota abundance (family Lachnospiraceae id.1987)
rs2910921	-0.160302	0.035832	8.41977e-06	C	T	Gut microbiota abundance (family Lachnospiraceae id.1987)
rs11755180	-0.049227	0.0104894	2.6898e-06	C	G	Gut microbiota abundance (family Lachnospiraceae id.1987)
rs146660815	-0.215114	0.0476778	6.53236e-06	T	C	Gut microbiota abundance (family Lachnospiraceae id.1987)
rs11979110	-0.0500924	0.0105069	1.81844e-06	T	C	Gut microbiota abundance (family Lachnospiraceae id.1987)
rs11139361	-0.0494463	0.0110503	4.26265e-06	C	T	Gut microbiota abundance (family Lachnospiraceae id.1987)
rs79086868	0.0776723	0.0164472	3.01426e-06	T	C	Gut microbiota abundance (family Lachnospiraceae id.1987)
rs35524804	-0.0607481	0.0125216	2.44997e-06	T	C	Gut microbiota abundance (family Lachnospiraceae id.1987)
rs3127230	-0.0503537	0.0112201	6.20326e-06	C	T	Gut microbiota abundance (family Lachnospiraceae id.1987)
rs11841382	-0.0718128	0.017462	9.57767e-06	G	T	Gut microbiota abundance (family Lachnospiraceae id.1987)
rs9929145	-0.125721	0.0245233	2.83596e-07	G	A	Gut microbiota abundance (family Lachnospiraceae id.1987)
rs112040820	0.0549584	0.0117086	2.41835e-06	A	G	Gut microbiota abundance (family Lachnospiraceae id.1987)
rs7359994	0.0503142	0.0112482	5.35895e-06	C	T	Gut microbiota abundance (family Lachnospiraceae id.1987)
rs10402491	0.0661701	0.014851	7.58351e-06	C	T	Gut microbiota abundance (family Lachnospiraceae id.1987)
rs1205443	0.0501415	0.0112157	7.28836e-06	A	G	Gut microbiota abundance (family Lachnospiraceae id.1987)
rs16861661	-0.183147	0.038148	1.27809e-06	G	A	Gut microbiota abundance (genus Lactobacillus id.1837)
rs11674854	-0.0852686	0.0176504	1.59199e-06	C	T	Gut microbiota abundance (genus Lactobacillus id.1837)
rs12693845	-0.0805447	0.0177429	8.96314e-06	C	T	Gut microbiota abundance (genus Lactobacillus id.1837)
rs1530559	0.0804001	0.0178207	4.93106e-06	G	A	Gut microbiota abundance (genus Lactobacillus id.1837)
rs77478751	-0.219886	0.0475759	7.32706e-06	A	G	Gut microbiota abundance (genus Lactobacillus id.1837)
rs62314653	0.187692	0.0394585	2.24383e-06	C	A	Gut microbiota abundance (genus Lactobacillus id.1837)
rs75127669	0.139784	0.0310414	6.83439e-06	C	A	Gut microbiota abundance (genus Lactobacillus id.1837)
rs768253	-0.079195	0.0171791	4.24766e-06	T	G	Gut microbiota abundance (genus Lactobacillus id.1837)
rs7399658	-0.107134	0.0221883	3.12097e-06	G	A	Gut microbiota abundance (genus Lactobacillus id.1837)
rs328312	0.0815092	0.0169441	1.40618e-06	T	A	Gut microbiota abundance (genus Lactobacillus id.1837)
rs921925	0.0985077	0.0203229	9.71673e-07	A	C	Gut microbiota abundance (genus Lactobacillus id.1837)
rs6092149	-0.0801344	0.017149	3.29041e-06	A	T	Gut microbiota abundance (genus Lactobacillus id.1837)
rs12566890	-0.101147	0.0230978	3.65098e-06	T	G	Gut microbiota abundance (phylum Tenericutes id.3919)
rs3768491	0.0681052	0.0149061	4.2335e-06	G	A	Gut microbiota abundance (phylum Tenericutes id.3919)
rs11890098	0.074438	0.0153389	9.56577e-07	A	G	Gut microbiota abundance (phylum Tenericutes id.3919)
rs2464826	0.0944239	0.0211806	8.39499e-06	A	C	Gut microbiota abundance (phylum Tenericutes id.3919)
rs10108398	0.0769142	0.0153953	1.09001e-06	G	A	Gut microbiota abundance (phylum Tenericutes id.3919)
rs72901605	-0.0841852	0.0178119	3.25792e-06	T	C	Gut microbiota abundance (phylum Tenericutes id.3919)
rs78169027	-0.108283	0.0237289	5.87611e-06	A	G	Gut microbiota abundance (phylum Tenericutes id.3919)
rs4885016	0.0819606	0.0181628	7.26993e-06	C	T	Gut microbiota abundance (phylum Tenericutes id.3919)
rs74603314	0.221639	0.0462918	1.5569e-06	T	C	Gut microbiota abundance (phylum Tenericutes id.3919)
rs17214486	0.06099	0.0135623	6.60861e-06	C	A	Gut microbiota abundance (phylum Tenericutes id.3919)
rs28537087	0.0820873	0.0188312	8.07402e-06	G	A	Gut microbiota abundance (phylum Tenericutes id.3919)
rs6043847	-0.114937	0.0248606	4.55481e-06	T	C	Gut microbiota abundance (phylum Tenericutes id.3919)
rs11126162	-0.0770689	0.0187079	9.25977e-06	T	C	Gut microbiota abundance (phylum Proteobacteria id.2375)
rs12467198	0.0498267	0.011138	6.30667e-06	C	T	Gut microbiota abundance (phylum Proteobacteria id.2375)
rs6707783	0.0849594	0.0187782	8.08593e-06	C	T	Gut microbiota abundance (phylum Proteobacteria id.2375)
rs922773	-0.0803778	0.0157851	3.67959e-07	C	T	Gut microbiota abundance (phylum Proteobacteria id.2375)
rs11715072	-0.0519289	0.0115246	6.90415e-06	G	A	Gut microbiota abundance (phylum Proteobacteria id.2375)
rs2347697	0.0502281	0.0108968	4.26914e-06	G	T	Gut microbiota abundance (phylum Proteobacteria id.2375)
rs74757828	0.0951285	0.0216921	9.2506e-06	A	T	Gut microbiota abundance (phylum Proteobacteria id.2375)
rs72771021	0.141726	0.0309242	7.18092e-06	C	T	Gut microbiota abundance (phylum Proteobacteria id.2375)
rs2532663	0.125578	0.0258034	7.4681e-07	A	G	Gut microbiota abundance (phylum Proteobacteria id.2375)
rs10750258	0.0491248	0.010824	8.71907e-06	C	A	Gut microbiota abundance (phylum Proteobacteria id.2375)
rs4340090	-0.0668162	0.0153387	9.9901e-06	C	T	Gut microbiota abundance (phylum Proteobacteria id.2375)
rs312757	0.0517269	0.0112854	4.83905e-06	G	C	Gut microbiota abundance (phylum Proteobacteria id.2375)
rs12150865	0.0511615	0.0106407	1.54085e-06	C	T	Gut microbiota abundance (phylum Proteobacteria id.2375)
rs3890996	0.0474614	0.0105645	6.94656e-06	G	T	Gut microbiota abundance (phylum Proteobacteria id.2375)
rs16843578	-0.0875276	0.0196779	5.08124e-06	C	T	Gut microbiota abundance (genus Romboutsia id.11347)
rs75987356	-0.129578	0.0280454	6.70795e-06	G	A	Gut microbiota abundance (genus Romboutsia id.11347)
rs114398731	-0.131039	0.0293815	7.95848e-06	G	C	Gut microbiota abundance (genus Romboutsia id.11347)
rs9389266	0.0722815	0.0162353	9.38469e-06	T	G	Gut microbiota abundance (genus Romboutsia id.11347)
rs28603357	-0.214911	0.0474739	8.52236e-06	T	C	Gut microbiota abundance (genus Romboutsia id.11347)
rs34302036	-0.0550261	0.0120835	5.87665e-06	G	A	Gut microbiota abundance (genus Romboutsia id.11347)
rs62504452	-0.0710048	0.0156654	4.65833e-06	A	G	Gut microbiota abundance (genus Romboutsia id.11347)
rs10279978	-0.0622202	0.0127675	1.17009e-06	A	G	Gut microbiota abundance (genus Romboutsia id.11347)
rs75200530	-0.190644	0.0421065	5.06559e-06	T	G	Gut microbiota abundance (genus Romboutsia id.11347)
rs61841503	0.092888	0.0171454	3.99595e-08	G	A	Gut microbiota abundance (genus Romboutsia id.11347)
rs7109293	0.0919112	0.0205738	6.98361e-06	A	G	Gut microbiota abundance (genus Romboutsia id.11347)
rs11221428	-0.0726779	0.0158263	6.48649e-06	T	C	Gut microbiota abundance (genus Romboutsia id.11347)
rs77702691	-0.094406	0.0208544	7.3697e-06	A	G	Gut microbiota abundance (genus Romboutsia id.11347)
rs9567264	0.0580018	0.0127495	5.75692e-06	C	T	Gut microbiota abundance (genus Romboutsia id.11347)
rs12741784	-0.0621452	0.0119266	1.28493e-07	C	T	Gut microbiota abundance (family Veillonellaceae id.2172)
rs6692542	-0.0534397	0.0118254	8.67981e-06	G	A	Gut microbiota abundance (family Veillonellaceae id.2172)
rs1442060	0.0514024	0.0112125	4.50671e-06	A	G	Gut microbiota abundance (family Veillonellaceae id.2172)
rs2175069	0.0526752	0.0114886	4.63554e-06	G	A	Gut microbiota abundance (family Veillonellaceae id.2172)
rs12186441	0.208096	0.0453999	4.52856e-06	G	A	Gut microbiota abundance (family Veillonellaceae id.2172)
rs2561116	-0.083617	0.0187159	7.88515e-06	T	G	Gut microbiota abundance (family Veillonellaceae id.2172)
rs6909981	-0.0638696	0.0141765	5.47621e-06	C	T	Gut microbiota abundance (family Veillonellaceae id.2172)
rs61264131	0.202367	0.0464388	6.74544e-06	A	C	Gut microbiota abundance (family Veillonellaceae id.2172)
rs9345168	-0.0509102	0.0113253	8.48887e-06	A	C	Gut microbiota abundance (family Veillonellaceae id.2172)
rs12668619	0.055301	0.0117654	2.57365e-06	A	G	Gut microbiota abundance (family Veillonellaceae id.2172)
rs4263802	-0.050942	0.0114921	7.45006e-06	A	G	Gut microbiota abundance (family Veillonellaceae id.2172)
rs1447205	0.0520689	0.0115656	7.34903e-06	C	G	Gut microbiota abundance (family Veillonellaceae id.2172)
rs75768969	-0.0703773	0.0156855	7.19234e-06	C	G	Gut microbiota abundance (family Veillonellaceae id.2172)
rs114889439	-0.253809	0.0539169	6.19028e-06	A	G	Gut microbiota abundance (family Veillonellaceae id.2172)
rs79535861	0.100666	0.0207016	1.57688e-06	A	C	Gut microbiota abundance (family Veillonellaceae id.2172)
rs2585520	-0.0904972	0.0200428	5.26926e-06	G	T	Gut microbiota abundance (family Veillonellaceae id.2172)
rs111810795	-0.0867108	0.0180573	1.72926e-06	C	T	Gut microbiota abundance (family Veillonellaceae id.2172)
rs4461038	0.0554965	0.0119467	3.73474e-06	G	A	Gut microbiota abundance (family Veillonellaceae id.2172)
rs4797169	0.0587799	0.0128297	4.49345e-06	T	C	Gut microbiota abundance (family Veillonellaceae id.2172)
rs1693340	0.0818934	0.018245	9.25273e-06	T	C	Gut microbiota abundance (family Veillonellaceae id.2172)
rs11700976	0.0503337	0.0113763	9.2538e-06	C	A	Gut microbiota abundance (family Veillonellaceae id.2172)
rs6657302	-0.10452	0.0225521	9.75708e-06	T	C	Gut microbiota abundance (genus Parabacteroides id.954)
rs72893646	-0.0715594	0.0156668	8.83385e-06	A	T	Gut microbiota abundance (genus Parabacteroides id.954)
rs115602804	0.10308	0.0222736	1.93059e-06	G	A	Gut microbiota abundance (genus Parabacteroides id.954)
rs114567323	0.186478	0.0405199	5.65484e-06	T	C	Gut microbiota abundance (genus Parabacteroides id.954)
rs3860755	0.0558784	0.0116625	1.71325e-06	G	C	Gut microbiota abundance (genus Parabacteroides id.954)
rs11965579	0.162824	0.0381863	8.86584e-06	G	C	Gut microbiota abundance (genus Parabacteroides id.954)
rs4236095	-0.0761961	0.0157042	1.93143e-06	A	G	Gut microbiota abundance (genus Parabacteroides id.954)
rs60884758	-0.0702667	0.0142249	5.7069e-07	C	T	Gut microbiota abundance (genus Parabacteroides id.954)
rs7298818	0.0888832	0.0200902	8.53631e-06	C	T	Gut microbiota abundance (genus Parabacteroides id.954)
rs17141986	-0.0500303	0.0111459	7.27411e-06	C	G	Gut microbiota abundance (genus Parabacteroides id.954)
rs16851319	-0.0732697	0.0150964	2.39651e-06	G	C	Gut microbiota abundance (family Desulfovibrionaceae id.3169)
rs2692012	-0.114231	0.0253568	1.5639e-06	G	A	Gut microbiota abundance (family Desulfovibrionaceae id.3169)
rs3935584	-0.0525838	0.0115757	6.78141e-06	C	T	Gut microbiota abundance (family Desulfovibrionaceae id.3169)
rs72647048	-0.0770089	0.017089	9.60882e-06	T	C	Gut microbiota abundance (family Desulfovibrionaceae id.3169)
rs17791387	-0.0729251	0.0154381	2.09677e-06	A	G	Gut microbiota abundance (family Desulfovibrionaceae id.3169)
rs112381107	0.211435	0.0456962	2.81877e-06	C	T	Gut microbiota abundance (family Desulfovibrionaceae id.3169)
rs11599763	0.0555931	0.0117493	2.49701e-06	C	T	Gut microbiota abundance (family Desulfovibrionaceae id.3169)
rs7164160	-0.0574455	0.0129468	7.34345e-06	A	T	Gut microbiota abundance (family Desulfovibrionaceae id.3169)
rs9928243	-0.0541732	0.0117819	4.48477e-06	C	A	Gut microbiota abundance (family Desulfovibrionaceae id.3169)
rs4506934	-0.0943381	0.020138	3.16046e-06	C	T	Gut microbiota abundance (family Desulfovibrionaceae id.3169)
rs6058181	0.0834742	0.0166111	2.69911e-07	C	T	Gut microbiota abundance (family Desulfovibrionaceae id.3169)
rs2838334	0.0571419	0.012423	3.82375e-06	G	A	Gut microbiota abundance (family Desulfovibrionaceae id.3169)
rs9725395	-0.138357	0.0295185	3.41374e-06	A	G	Gut microbiota abundance (family Defluviitaleaceae id.1924)
rs1582238	-0.0801923	0.0167061	1.692e-06	C	T	Gut microbiota abundance (family Defluviitaleaceae id.1924)
rs4677103	0.0977203	0.0197033	9.42193e-07	A	G	Gut microbiota abundance (family Defluviitaleaceae id.1924)
rs17051335	-0.134314	0.0292201	4.58121e-06	C	T	Gut microbiota abundance (family Defluviitaleaceae id.1924)
rs72731813	-0.149751	0.0293415	2.75778e-07	C	T	Gut microbiota abundance (family Defluviitaleaceae id.1924)
rs28696126	0.107106	0.0238173	5.56327e-06	T	A	Gut microbiota abundance (family Defluviitaleaceae id.1924)
rs540220	0.123954	0.0289814	9.48135e-06	C	T	Gut microbiota abundance (family Defluviitaleaceae id.1924)
rs112893842	0.110761	0.0232545	2.7503e-06	T	C	Gut microbiota abundance (family Defluviitaleaceae id.1924)
rs4344384	-0.0708803	0.0156121	5.86017e-06	T	G	Gut microbiota abundance (family Defluviitaleaceae id.1924)
rs1908593	0.070223	0.0156601	7.85905e-06	T	C	Gut microbiota abundance (family Defluviitaleaceae id.1924)
rs55658617	0.177314	0.0361844	1.40608e-06	T	C	Gut microbiota abundance (family Defluviitaleaceae id.1924)
rs9608282	0.139014	0.0299429	4.60829e-06	T	G	Gut microbiota abundance (family Defluviitaleaceae id.1924)
rs35961441	0.0915257	0.0207306	8.37394e-06	A	C	Gut microbiota abundance (family Porphyromonadaceae id.943)
rs17065783	-0.059133	0.0122235	1.79349e-06	A	G	Gut microbiota abundance (family Porphyromonadaceae id.943)
rs3111851	-0.0581896	0.0121147	2.19498e-06	G	C	Gut microbiota abundance (family Porphyromonadaceae id.943)
rs864093	-0.0527939	0.0117499	9.59798e-06	A	C	Gut microbiota abundance (family Porphyromonadaceae id.943)
rs6953849	0.0718149	0.0150724	2.44478e-06	A	G	Gut microbiota abundance (family Porphyromonadaceae id.943)
rs10858364	0.055316	0.012085	4.31062e-06	G	T	Gut microbiota abundance (family Porphyromonadaceae id.943)
rs10119172	-0.0737324	0.014259	1.32425e-07	C	G	Gut microbiota abundance (family Porphyromonadaceae id.943)
rs10762312	0.052368	0.0118814	8.70362e-06	A	G	Gut microbiota abundance (family Porphyromonadaceae id.943)
rs7330827	-0.103842	0.0237355	8.04896e-06	T	C	Gut microbiota abundance (family Porphyromonadaceae id.943)
rs1980561	-0.0485289	0.0109284	8.9454e-06	A	G	Gut microbiota abundance (family Porphyromonadaceae id.943)
rs35233670	-0.0473576	0.010602	7.90988e-06	T	C	Gut microbiota abundance (family Porphyromonadaceae id.943)
rs79968172	0.11614	0.0243083	1.66054e-06	G	A	Gut microbiota abundance (genus Ruminiclostridium6 id.11356)
rs792058	0.0554234	0.0125423	8.57946e-06	G	A	Gut microbiota abundance (genus Ruminiclostridium6 id.11356)
rs35362464	0.0720077	0.0165387	8.99146e-06	C	A	Gut microbiota abundance (genus Ruminiclostridium6 id.11356)
rs73176030	0.058665	0.013208	7.28887e-06	T	C	Gut microbiota abundance (genus Ruminiclostridium6 id.11356)
rs11992182	0.0625299	0.0137876	4.64836e-06	A	C	Gut microbiota abundance (genus Ruminiclostridium6 id.11356)
rs116969552	-0.166823	0.0376681	9.15946e-06	A	G	Gut microbiota abundance (genus Ruminiclostridium6 id.11356)
rs10829821	-0.097606	0.0216072	3.47144e-06	T	C	Gut microbiota abundance (genus Ruminiclostridium6 id.11356)
rs663262	0.13498	0.0310715	3.39414e-06	C	T	Gut microbiota abundance (genus Ruminiclostridium6 id.11356)
rs77193512	0.0736533	0.0153163	1.29587e-06	A	G	Gut microbiota abundance (genus Ruminiclostridium6 id.11356)
rs9555756	-0.0804138	0.0176692	7.10133e-06	A	C	Gut microbiota abundance (genus Ruminiclostridium6 id.11356)
rs1756364	0.0999189	0.0197169	2.53653e-07	G	T	Gut microbiota abundance (genus Ruminiclostridium6 id.11356)
rs71414120	0.200894	0.0406434	1.07696e-06	T	G	Gut microbiota abundance (genus Ruminiclostridium6 id.11356)
rs1871858	-0.105422	0.0237274	9.11612e-06	C	G	Gut microbiota abundance (genus Ruminiclostridium6 id.11356)
rs61060922	0.15913	0.0322283	1.08648e-06	T	G	Gut microbiota abundance (genus Ruminiclostridium6 id.11356)
rs72991535	0.135604	0.0295174	4.9537e-06	T	G	Gut microbiota abundance (genus Ruminiclostridium6 id.11356)
rs67479537	0.118994	0.026487	9.30208e-06	T	C	Gut microbiota abundance (genus Ruminiclostridium6 id.11356)
rs2548459	0.0554866	0.0122755	6.40206e-06	C	T	Gut microbiota abundance (genus Ruminiclostridium6 id.11356)
rs112205261	-0.188618	0.0403613	3.34649e-06	T	C	Gut microbiota abundance (genus Eggerthella id.819)
rs3851328	0.107774	0.0236527	4.1759e-06	G	T	Gut microbiota abundance (genus Eggerthella id.819)
rs6430926	-0.0879736	0.0197127	8.37124e-06	T	C	Gut microbiota abundance (genus Eggerthella id.819)
rs13070736	-0.121331	0.0272024	7.61921e-06	A	C	Gut microbiota abundance (genus Eggerthella id.819)
rs2877457	-0.093486	0.0210208	9.02714e-06	G	A	Gut microbiota abundance (genus Eggerthella id.819)
rs2240838	-0.0980582	0.0197653	7.36207e-07	G	A	Gut microbiota abundance (genus Eggerthella id.819)
rs1784446	-0.0907728	0.0198096	5.2313e-06	A	G	Gut microbiota abundance (genus Eggerthella id.819)
rs67490567	0.108495	0.0245457	8.94211e-06	T	C	Gut microbiota abundance (genus Eggerthella id.819)
rs4985746	-0.110522	0.0247653	5.71465e-06	A	G	Gut microbiota abundance (genus Eggerthella id.819)
rs76663501	0.175349	0.0378576	4.8257e-06	C	T	Gut microbiota abundance (genus Eggerthella id.819)
rs2223081	-0.102572	0.0221108	3.88893e-06	A	G	Gut microbiota abundance (genus Eggerthella id.819)
rs166849	-0.0911053	0.0202239	7.73891e-06	A	G	Gut microbiota abundance (order NB1n id.3953)
rs13385922	0.0929494	0.0201348	3.96826e-06	T	C	Gut microbiota abundance (order NB1n id.3953)
rs267959	-0.0988612	0.0209676	2.61993e-06	G	A	Gut microbiota abundance (order NB1n id.3953)
rs13219468	0.115344	0.0236958	1.40637e-06	G	C	Gut microbiota abundance (order NB1n id.3953)
rs60583455	0.108934	0.021177	2.59579e-07	T	C	Gut microbiota abundance (order NB1n id.3953)
rs2172426	0.10212	0.0198947	3.17424e-07	T	C	Gut microbiota abundance (order NB1n id.3953)
rs55921101	-0.109245	0.0236201	4.32136e-06	A	T	Gut microbiota abundance (order NB1n id.3953)
rs7911787	-0.223071	0.0470232	3.38821e-06	G	T	Gut microbiota abundance (order NB1n id.3953)
rs11251024	0.104201	0.0206737	6.62796e-07	G	A	Gut microbiota abundance (order NB1n id.3953)
rs11606187	-0.154539	0.0326288	3.30583e-06	A	G	Gut microbiota abundance (order NB1n id.3953)
rs9542068	0.0990709	0.0218149	6.52334e-06	T	C	Gut microbiota abundance (order NB1n id.3953)
rs72671304	0.172322	0.0370028	3.79577e-06	T	C	Gut microbiota abundance (order NB1n id.3953)
rs60775321	-0.0962425	0.0213842	7.10461e-06	T	C	Gut microbiota abundance (order NB1n id.3953)
rs4383094	-0.149188	0.0320662	4.28134e-06	C	T	Gut microbiota abundance (order NB1n id.3953)
rs2930903	0.0908335	0.0209434	6.84353e-06	C	G	Gut microbiota abundance (order NB1n id.3953)
rs8126061	-0.159135	0.0351904	7.36326e-06	T	C	Gut microbiota abundance (order NB1n id.3953)
rs62190261	0.0958394	0.0214723	8.74017e-06	A	C	Gut microbiota abundance (genus Christensenellaceae R 7group id.11283)
rs10461257	-0.0551969	0.0122069	6.50744e-06	A	G	Gut microbiota abundance (genus Christensenellaceae R 7group id.11283)
rs79150079	0.121547	0.0270977	9.41803e-06	C	A	Gut microbiota abundance (genus Christensenellaceae R 7group id.11283)
rs62467127	0.114108	0.0251983	3.25364e-06	C	T	Gut microbiota abundance (genus Christensenellaceae R 7group id.11283)
rs892686	0.0514099	0.011136	3.96862e-06	A	G	Gut microbiota abundance (genus Christensenellaceae R 7group id.11283)
rs78521377	0.124992	0.0274797	5.60673e-06	C	T	Gut microbiota abundance (genus Christensenellaceae R 7group id.11283)
rs17081797	-0.0904325	0.0204253	3.34033e-06	A	G	Gut microbiota abundance (genus Christensenellaceae R 7group id.11283)
rs73952017	-0.0862164	0.0194354	8.45766e-06	C	T	Gut microbiota abundance (genus Christensenellaceae R 7group id.11283)
rs60954665	0.049815	0.0110787	7.13181e-06	T	G	Gut microbiota abundance (genus Christensenellaceae R 7group id.11283)
rs999354	0.0580248	0.0117185	7.00697e-07	T	A	Gut microbiota abundance (genus Christensenellaceae R 7group id.11283)
rs62132810	-0.0828853	0.0179623	5.66709e-06	A	G	Gut microbiota abundance (genus Christensenellaceae R 7group id.11283)
rs10803434	-0.0692742	0.0148866	3.55435e-06	A	T	Gut microbiota abundance (class Alphaproteobacteria id.2379)
rs76784716	0.133271	0.0267738	5.09143e-07	A	G	Gut microbiota abundance (class Alphaproteobacteria id.2379)
rs34569731	-0.0705145	0.0157564	7.37921e-06	G	A	Gut microbiota abundance (class Alphaproteobacteria id.2379)
rs17061716	0.0927341	0.0207569	9.33254e-06	G	C	Gut microbiota abundance (class Alphaproteobacteria id.2379)
rs55876211	-0.080811	0.0184159	7.53633e-06	C	T	Gut microbiota abundance (class Alphaproteobacteria id.2379)
rs62285697	0.0805256	0.0180912	9.75933e-06	C	T	Gut microbiota abundance (class Alphaproteobacteria id.2379)
rs9813022	-0.0751277	0.0153867	1.05334e-06	A	G	Gut microbiota abundance (class Alphaproteobacteria id.2379)
rs140912403	-0.160677	0.0317708	6.20369e-07	C	T	Gut microbiota abundance (class Alphaproteobacteria id.2379)
rs7960664	-0.0969489	0.0215149	8.84301e-06	A	G	Gut microbiota abundance (class Alphaproteobacteria id.2379)
rs12977163	0.0690234	0.0153829	7.14184e-06	G	C	Gut microbiota abundance (class Alphaproteobacteria id.2379)
rs12566247	0.0637084	0.0135355	2.19053e-06	T	A	Gut microbiota abundance (genus Intestinimonas id.2062)
rs716604	0.0818068	0.0165992	8.56624e-07	A	G	Gut microbiota abundance (genus Intestinimonas id.2062)
rs72982915	0.183158	0.0402743	4.91157e-06	C	T	Gut microbiota abundance (genus Intestinimonas id.2062)
rs2276760	-0.0685233	0.0152546	7.84061e-06	A	G	Gut microbiota abundance (genus Intestinimonas id.2062)
rs62240188	0.130074	0.0267179	2.20308e-06	G	A	Gut microbiota abundance (genus Intestinimonas id.2062)
rs9823439	0.0581947	0.0131455	9.85871e-06	C	T	Gut microbiota abundance (genus Intestinimonas id.2062)
rs994794	-0.141905	0.0315074	7.305e-06	G	C	Gut microbiota abundance (genus Intestinimonas id.2062)
rs2731794	0.120632	0.0257529	1.91743e-06	C	T	Gut microbiota abundance (genus Intestinimonas id.2062)
rs6934519	0.0692373	0.0151154	8.56959e-06	C	T	Gut microbiota abundance (genus Intestinimonas id.2062)
rs62427239	0.162658	0.0367647	9.40503e-06	C	A	Gut microbiota abundance (genus Intestinimonas id.2062)
rs10262702	0.0918017	0.0194885	2.06072e-06	T	C	Gut microbiota abundance (genus Intestinimonas id.2062)
rs1859797	0.060368	0.0131793	4.1223e-06	G	A	Gut microbiota abundance (genus Intestinimonas id.2062)
rs17067892	0.107194	0.0250013	6.37926e-06	C	T	Gut microbiota abundance (genus Intestinimonas id.2062)
rs11258178	0.0660742	0.0134139	6.982e-07	A	G	Gut microbiota abundance (genus Intestinimonas id.2062)
rs12226153	-0.151142	0.0306922	5.12165e-07	A	G	Gut microbiota abundance (genus Intestinimonas id.2062)
rs1000888	-0.0585038	0.013219	9.71292e-06	C	G	Gut microbiota abundance (genus Intestinimonas id.2062)
rs7170984	-0.0658116	0.0140767	2.98353e-06	T	C	Gut microbiota abundance (genus Intestinimonas id.2062)
rs4784055	-0.175324	0.038599	8.71806e-07	T	C	Gut microbiota abundance (genus Intestinimonas id.2062)
rs2930225	-0.0729524	0.0152948	1.34623e-06	T	G	Gut microbiota abundance (genus Intestinimonas id.2062)
rs4113676	-0.218507	0.0490152	7.41635e-06	A	C	Gut microbiota abundance (genus Intestinimonas id.2062)
rs1990708	-0.109619	0.0247785	8.90574e-06	A	C	Gut microbiota abundance (genus Senegalimassilia id.11160)
rs13383270	-0.0774679	0.017084	6.03949e-06	C	G	Gut microbiota abundance (genus Senegalimassilia id.11160)
rs10036909	0.185519	0.0400881	8.05434e-06	C	T	Gut microbiota abundance (genus Senegalimassilia id.11160)
rs11787826	0.081327	0.0171154	2.63463e-06	C	A	Gut microbiota abundance (genus Senegalimassilia id.11160)
rs57512504	0.0819494	0.0172241	2.0332e-06	T	A	Gut microbiota abundance (genus Senegalimassilia id.11160)
rs2017373	0.0782258	0.0176841	9.50298e-06	C	T	Gut microbiota abundance (genus Senegalimassilia id.11160)
rs72887800	-0.0822462	0.0175721	2.41535e-06	T	A	Gut microbiota abundance (genus Senegalimassilia id.11160)
rs7225245	-0.079173	0.0170421	4.18013e-06	A	G	Gut microbiota abundance (genus Senegalimassilia id.11160)
rs6681678	0.100174	0.024	9.0494e-06	T	C	Gut microbiota abundance (genus Ruminococcaceae NK4A214 group id.11358)
rs11586410	-0.0863422	0.0169937	3.66277e-07	G	A	Gut microbiota abundance (genus Ruminococcaceae NK4A214 group id.11358)
rs12731	-0.0527684	0.0115053	4.87237e-06	A	G	Gut microbiota abundance (genus Ruminococcaceae NK4A214 group id.11358)
rs114244418	-0.175266	0.0372779	3.59153e-06	C	G	Gut microbiota abundance (genus Ruminococcaceae NK4A214 group id.11358)
rs7573569	0.107739	0.0233638	3.23139e-06	T	C	Gut microbiota abundance (genus Ruminococcaceae NK4A214 group id.11358)
rs13087692	-0.0574623	0.012594	8.69221e-06	G	T	Gut microbiota abundance (genus Ruminococcaceae NK4A214 group id.11358)
rs147475196	-0.133769	0.0295196	4.72498e-06	A	G	Gut microbiota abundance (genus Ruminococcaceae NK4A214 group id.11358)
rs12642039	0.0553003	0.0119397	3.43005e-06	C	T	Gut microbiota abundance (genus Ruminococcaceae NK4A214 group id.11358)
rs35559912	-0.0925071	0.0203674	4.89024e-06	T	C	Gut microbiota abundance (genus Ruminococcaceae NK4A214 group id.11358)
rs11241747	-0.0533858	0.0120035	6.58977e-06	T	C	Gut microbiota abundance (genus Ruminococcaceae NK4A214 group id.11358)
rs73158814	-0.109257	0.0227458	2.19796e-06	C	G	Gut microbiota abundance (genus Ruminococcaceae NK4A214 group id.11358)
rs34576931	-0.0873312	0.0194886	4.71639e-06	G	C	Gut microbiota abundance (genus Ruminococcaceae NK4A214 group id.11358)
rs62027366	0.0615389	0.0137612	6.58461e-06	T	C	Gut microbiota abundance (genus Ruminococcaceae NK4A214 group id.11358)
rs4814689	-0.1083	0.0230708	4.55187e-06	C	T	Gut microbiota abundance (genus Ruminococcaceae NK4A214 group id.11358)
rs136761	0.0587521	0.0119155	8.15192e-07	A	G	Gut microbiota abundance (genus Ruminococcaceae NK4A214 group id.11358)
rs5994253	-0.0811302	0.0157621	2.35185e-07	A	G	Gut microbiota abundance (genus Ruminococcaceae NK4A214 group id.11358)
rs4079028	0.0915623	0.019936	3.28246e-06	C	T	Gut microbiota abundance (genus Ruminococcaceae UCG009 id.11366)
rs61779334	-0.138137	0.0292072	1.94241e-06	G	C	Gut microbiota abundance (genus Ruminococcaceae UCG009 id.11366)
rs138460696	0.139274	0.0315794	9.80844e-06	A	G	Gut microbiota abundance (genus Ruminococcaceae UCG009 id.11366)
rs2192926	-0.089048	0.0192989	4.87742e-06	A	G	Gut microbiota abundance (genus Ruminococcaceae UCG009 id.11366)
rs12508214	-0.0774649	0.0168937	4.75488e-06	C	T	Gut microbiota abundance (genus Ruminococcaceae UCG009 id.11366)
rs113006825	-0.0928893	0.0208035	7.97701e-06	T	C	Gut microbiota abundance (genus Ruminococcaceae UCG009 id.11366)
rs4708333	-0.084033	0.0174757	1.56246e-06	T	G	Gut microbiota abundance (genus Ruminococcaceae UCG009 id.11366)
rs6952765	0.0732099	0.0166777	8.13055e-06	G	A	Gut microbiota abundance (genus Ruminococcaceae UCG009 id.11366)
rs2058609	-0.0816464	0.017472	3.12486e-06	G	A	Gut microbiota abundance (genus Ruminococcaceae UCG009 id.11366)
rs9558661	-0.0897823	0.0200739	7.00842e-06	T	C	Gut microbiota abundance (genus Ruminococcaceae UCG009 id.11366)
rs8009993	-0.135936	0.0244857	4.42181e-08	G	C	Gut microbiota abundance (genus Ruminococcaceae UCG009 id.11366)
rs758191	0.17702	0.0375113	9.0099e-06	T	G	Gut microbiota abundance (genus Ruminococcaceae UCG009 id.11366)
rs1550196	-0.130842	0.0262478	1.13287e-06	A	G	Gut microbiota abundance (genus Ruminococcaceae UCG009 id.11366)
rs78410648	0.120989	0.0277317	9.67208e-06	A	G	Gut microbiota abundance (genus Ruminococcaceae UCG009 id.11366)
rs12127733	0.115182	0.0246006	3.10592e-06	G	A	Gut microbiota abundance (genus Lachnospiraceae NC2004 group id.11316)
rs3756315	-0.0883469	0.0188397	3.32583e-06	A	G	Gut microbiota abundance (genus Lachnospiraceae NC2004 group id.11316)
rs12208226	-0.154739	0.0340372	9.74833e-06	C	A	Gut microbiota abundance (genus Lachnospiraceae NC2004 group id.11316)
rs1928659	0.102522	0.0226445	6.17234e-06	T	C	Gut microbiota abundance (genus Lachnospiraceae NC2004 group id.11316)
rs1331592	-0.0948806	0.0208369	5.34355e-06	G	C	Gut microbiota abundance (genus Lachnospiraceae NC2004 group id.11316)
rs1929743	0.0837206	0.0190318	9.05503e-06	T	C	Gut microbiota abundance (genus Lachnospiraceae NC2004 group id.11316)
rs12863463	-0.156365	0.0345372	6.03976e-06	G	A	Gut microbiota abundance (genus Lachnospiraceae NC2004 group id.11316)
rs117467633	-0.169687	0.0383169	9.13314e-06	T	C	Gut microbiota abundance (genus Lachnospiraceae NC2004 group id.11316)
rs17067076	-0.154631	0.0352194	5.61203e-06	G	A	Gut microbiota abundance (genus Lachnospiraceae NC2004 group id.11316)
rs6116753	0.0994748	0.0209139	2.92247e-06	G	A	Gut microbiota abundance (genus Lachnospiraceae NC2004 group id.11316)
rs6427992	0.0595857	0.01296	4.24326e-06	C	G	Gut microbiota abundance (family Acidaminococcaceae id.2166)
rs74540770	-0.108969	0.0243533	7.0881e-06	G	A	Gut microbiota abundance (family Acidaminococcaceae id.2166)
rs78702810	-0.143755	0.0323244	9.16474e-06	T	C	Gut microbiota abundance (family Acidaminococcaceae id.2166)
rs262812	-0.065675	0.0142257	3.24908e-06	T	C	Gut microbiota abundance (family Acidaminococcaceae id.2166)
rs6923842	-0.0796106	0.0169192	2.21304e-06	T	C	Gut microbiota abundance (family Acidaminococcaceae id.2166)
rs2933324	0.0662557	0.0140257	2.23676e-06	G	A	Gut microbiota abundance (family Acidaminococcaceae id.2166)
rs6589457	-0.165911	0.0349516	2.3151e-06	G	A	Gut microbiota abundance (family Acidaminococcaceae id.2166)
rs45497800	-0.117863	0.0257351	5.86422e-06	T	C	Gut microbiota abundance (family Acidaminococcaceae id.2166)
rs6660520	-0.0711483	0.0134495	1.10652e-07	G	A	Gut microbiota abundance (class Actinobacteria id.419)
rs12049045	0.0510452	0.0114325	8.62621e-06	A	G	Gut microbiota abundance (class Actinobacteria id.419)
rs182549	-0.111489	0.012066	3.78966e-20	T	C	Gut microbiota abundance (class Actinobacteria id.419)
rs1376754	0.0509242	0.0112503	6.71382e-06	G	A	Gut microbiota abundance (class Actinobacteria id.419)
rs11745923	0.0563759	0.0115529	1.58132e-06	G	T	Gut microbiota abundance (class Actinobacteria id.419)
rs7700479	-0.0769653	0.0173933	8.62144e-06	T	A	Gut microbiota abundance (class Actinobacteria id.419)
rs857444	0.0509553	0.011539	8.92237e-06	C	T	Gut microbiota abundance (class Actinobacteria id.419)
rs961091	0.0501255	0.011255	8.67601e-06	G	A	Gut microbiota abundance (class Actinobacteria id.419)
rs80083040	0.155784	0.0348017	8.62105e-06	T	G	Gut microbiota abundance (class Actinobacteria id.419)
rs1515761	-0.0762317	0.0169884	4.96364e-06	C	T	Gut microbiota abundance (class Actinobacteria id.419)
rs4945008	-0.0540741	0.0121393	5.39237e-06	G	A	Gut microbiota abundance (class Actinobacteria id.419)
rs10841473	-0.0583765	0.0123353	2.59358e-06	G	C	Gut microbiota abundance (class Actinobacteria id.419)
rs7322849	0.0944467	0.0192976	6.20798e-07	T	C	Gut microbiota abundance (class Actinobacteria id.419)
rs12899991	-0.0719923	0.0154661	4.02819e-06	T	A	Gut microbiota abundance (class Actinobacteria id.419)
rs72767435	-0.126352	0.0273626	2.56803e-06	T	C	Gut microbiota abundance (class Actinobacteria id.419)
rs8047955	-0.0575816	0.0116762	8.3372e-07	G	A	Gut microbiota abundance (class Actinobacteria id.419)
rs11655079	-0.0560674	0.0124286	5.92516e-06	T	C	Gut microbiota abundance (class Actinobacteria id.419)
rs134366	-0.111877	0.023501	1.50428e-06	A	G	Gut microbiota abundance (class Actinobacteria id.419)
rs12740451	0.0697527	0.0153607	7.3426e-06	T	C	Gut microbiota abundance (genus Roseburia id.2012)
rs302266	-0.0777312	0.0172985	8.12587e-06	T	C	Gut microbiota abundance (genus Roseburia id.2012)
rs6445851	0.0497336	0.0108158	3.5272e-06	A	G	Gut microbiota abundance (genus Roseburia id.2012)
rs116270582	-0.153844	0.0329324	1.19525e-06	T	A	Gut microbiota abundance (genus Roseburia id.2012)
rs2943022	0.0493786	0.0106763	4.11405e-06	T	C	Gut microbiota abundance (genus Roseburia id.2012)
rs78753150	0.0968739	0.0214067	9.98321e-06	A	C	Gut microbiota abundance (genus Roseburia id.2012)
rs329182	0.0690327	0.0152884	5.90147e-06	T	C	Gut microbiota abundance (genus Roseburia id.2012)
rs75326254	-0.104628	0.0230897	7.50205e-06	C	T	Gut microbiota abundance (genus Roseburia id.2012)
rs6930661	-0.0961587	0.0204975	2.47942e-06	C	T	Gut microbiota abundance (genus Roseburia id.2012)
rs4748237	0.0488326	0.0106404	4.67218e-06	G	C	Gut microbiota abundance (genus Roseburia id.2012)
rs75820970	-0.232125	0.0481562	1.47798e-07	C	G	Gut microbiota abundance (genus Roseburia id.2012)
rs16910295	-0.0980434	0.020957	2.91112e-06	T	C	Gut microbiota abundance (genus Roseburia id.2012)
rs2160994	-0.0550687	0.0112481	9.6984e-07	C	T	Gut microbiota abundance (genus Roseburia id.2012)
rs9300744	-0.0588452	0.0126228	4.75116e-06	C	T	Gut microbiota abundance (genus Roseburia id.2012)
rs55858165	0.179284	0.0404954	9.98964e-06	A	C	Gut microbiota abundance (genus Roseburia id.2012)
rs57466170	0.0741405	0.0171601	8.30099e-06	C	T	Gut microbiota abundance (genus Roseburia id.2012)
rs2034589	0.0629765	0.0123489	5.01164e-07	G	C	Gut microbiota abundance (genus Roseburia id.2012)
rs12566975	-0.0468097	0.0105787	9.57194e-06	T	C	Gut microbiota abundance (genus Lachnoclostridium id.11308)
rs1528479	0.0497799	0.0111919	9.63984e-06	A	G	Gut microbiota abundance (genus Lachnoclostridium id.11308)
rs615997	0.0511752	0.0106491	2.0268e-06	T	C	Gut microbiota abundance (genus Lachnoclostridium id.11308)
rs62285313	0.0864203	0.0181565	1.58332e-06	A	G	Gut microbiota abundance (genus Lachnoclostridium id.11308)
rs1031599	0.078627	0.0175644	6.31379e-06	T	G	Gut microbiota abundance (genus Lachnoclostridium id.11308)
rs3821998	-0.0864066	0.0192519	6.72048e-06	C	A	Gut microbiota abundance (genus Lachnoclostridium id.11308)
rs4738679	0.0520267	0.011404	4.41754e-06	A	G	Gut microbiota abundance (genus Lachnoclostridium id.11308)
rs1997204	0.108075	0.0242022	5.97077e-06	C	T	Gut microbiota abundance (genus Lachnoclostridium id.11308)
rs62028349	0.0469989	0.0105971	9.17044e-06	G	C	Gut microbiota abundance (genus Lachnoclostridium id.11308)
rs72829893	0.117472	0.0268103	5.57763e-06	G	T	Gut microbiota abundance (genus Lachnoclostridium id.11308)
rs78068103	0.0886199	0.0194248	3.66522e-06	A	G	Gut microbiota abundance (genus Lachnoclostridium id.11308)
rs2385421	0.0746186	0.0180734	7.13724e-06	A	G	Gut microbiota abundance (genus Lachnoclostridium id.11308)
rs789029	-0.0641288	0.0137974	3.75327e-06	C	T	Gut microbiota abundance (genus Lachnoclostridium id.11308)
rs6112314	-0.0561715	0.0108174	2.43215e-07	A	C	Gut microbiota abundance (genus Lachnoclostridium id.11308)
rs16851659	-0.0895168	0.0186555	1.27025e-06	G	C	Gut microbiota abundance (order Gastranaerophilales id.1591)
rs9864379	-0.160521	0.0292752	4.65876e-08	T	C	Gut microbiota abundance (order Gastranaerophilales id.1591)
rs73074665	0.164631	0.0356037	3.62376e-06	A	T	Gut microbiota abundance (order Gastranaerophilales id.1591)
rs113884518	-0.20591	0.0455376	7.7398e-06	T	C	Gut microbiota abundance (order Gastranaerophilales id.1591)
rs4129395	0.0904264	0.0185253	1.21742e-06	G	A	Gut microbiota abundance (order Gastranaerophilales id.1591)
rs1221147	-0.126305	0.0279161	4.85959e-06	A	T	Gut microbiota abundance (order Gastranaerophilales id.1591)
rs367480	0.0841649	0.0185948	7.52419e-06	A	G	Gut microbiota abundance (order Gastranaerophilales id.1591)
rs79790072	0.226103	0.0488017	3.5381e-06	T	C	Gut microbiota abundance (order Gastranaerophilales id.1591)
rs8028558	0.08346	0.0188504	9.78228e-06	A	G	Gut microbiota abundance (order Gastranaerophilales id.1591)
rs11150282	0.098235	0.0197127	7.36055e-07	T	C	Gut microbiota abundance (order Gastranaerophilales id.1591)
rs28678345	0.213083	0.0471377	8.05954e-06	T	C	Gut microbiota abundance (order Gastranaerophilales id.1591)
rs789069	-0.10413	0.0234459	6.5001e-06	A	C	Gut microbiota abundance (order Gastranaerophilales id.1591)
rs10798999	0.0601661	0.0126752	2.60555e-06	C	T	Gut microbiota abundance (genus Eubacterium hallii group id.11338)
rs17474256	0.0810805	0.0184573	9.45453e-06	G	A	Gut microbiota abundance (genus Eubacterium hallii group id.11338)
rs6550770	0.198087	0.0443545	4.82303e-06	C	T	Gut microbiota abundance (genus Eubacterium hallii group id.11338)
rs949971	-0.0540164	0.0116101	3.29003e-06	T	G	Gut microbiota abundance (genus Eubacterium hallii group id.11338)
rs28584818	0.126115	0.0268627	4.43231e-06	A	G	Gut microbiota abundance (genus Eubacterium hallii group id.11338)
rs138531890	0.153138	0.0349456	5.43063e-06	A	G	Gut microbiota abundance (genus Eubacterium hallii group id.11338)
rs17074066	-0.0813986	0.0189272	9.3491e-06	T	C	Gut microbiota abundance (genus Eubacterium hallii group id.11338)
rs13116360	0.154124	0.0297185	2.9449e-07	T	C	Gut microbiota abundance (genus Eubacterium hallii group id.11338)
rs60254196	0.0522832	0.0111865	2.69675e-06	G	A	Gut microbiota abundance (genus Eubacterium hallii group id.11338)
rs10808115	0.0504747	0.0109922	4.42446e-06	C	A	Gut microbiota abundance (genus Eubacterium hallii group id.11338)
rs10501370	-0.115589	0.0252489	5.41914e-06	C	T	Gut microbiota abundance (genus Eubacterium hallii group id.11338)
rs78056098	-0.0507411	0.0113758	8.2882e-06	G	T	Gut microbiota abundance (genus Eubacterium hallii group id.11338)
rs117748144	-0.126582	0.028712	7.85995e-06	T	C	Gut microbiota abundance (genus Eubacterium hallii group id.11338)
rs74018587	0.208943	0.043822	3.70254e-06	C	T	Gut microbiota abundance (genus Eubacterium hallii group id.11338)
rs630939	-0.0508914	0.0114352	9.15756e-06	C	T	Gut microbiota abundance (genus Eubacterium hallii group id.11338)
rs281379	-0.0499523	0.0112153	9.32803e-06	A	G	Gut microbiota abundance (genus Eubacterium hallii group id.11338)
rs11184341	-0.0655855	0.0142236	4.0635e-06	C	G	Gut microbiota abundance (genus Akkermansia id.4037)
rs61779207	-0.0760539	0.0167769	6.32121e-06	G	A	Gut microbiota abundance (genus Akkermansia id.4037)
rs11729256	0.0750473	0.0150184	6.58385e-07	T	C	Gut microbiota abundance (genus Akkermansia id.4037)
rs74542928	0.112623	0.0236434	1.4802e-06	T	C	Gut microbiota abundance (genus Akkermansia id.4037)
rs9349825	-0.0703407	0.0147133	2.59884e-06	A	G	Gut microbiota abundance (genus Akkermansia id.4037)
rs4242783	-0.0685454	0.0147701	2.99799e-06	A	G	Gut microbiota abundance (genus Akkermansia id.4037)
rs4936098	-0.0649225	0.0135934	1.1036e-06	G	A	Gut microbiota abundance (genus Akkermansia id.4037)
rs111862613	0.0911199	0.0196748	3.39234e-06	T	C	Gut microbiota abundance (genus Akkermansia id.4037)
rs12908520	0.061772	0.0130954	2.2648e-06	G	A	Gut microbiota abundance (genus Akkermansia id.4037)
rs2602429	-0.0745352	0.0156201	2.71569e-06	T	C	Gut microbiota abundance (genus Akkermansia id.4037)
rs117107102	0.204406	0.0431629	3.01141e-06	A	G	Gut microbiota abundance (genus Akkermansia id.4037)
rs941682	-0.0632957	0.0143777	9.17128e-06	G	A	Gut microbiota abundance (genus Akkermansia id.4037)
rs6679026	0.111984	0.0251088	9.94672e-06	T	C	Gut microbiota abundance (family Rhodospirillaceae id.2717)
rs72714493	0.0816858	0.0180791	7.3492e-06	A	G	Gut microbiota abundance (family Rhodospirillaceae id.2717)
rs76784716	0.136049	0.0285767	1.48988e-06	A	G	Gut microbiota abundance (family Rhodospirillaceae id.2717)
rs3754624	0.0971389	0.0200064	1.71479e-06	C	T	Gut microbiota abundance (family Rhodospirillaceae id.2717)
rs9813022	-0.0842444	0.0163583	2.53122e-07	A	G	Gut microbiota abundance (family Rhodospirillaceae id.2717)
rs55876211	-0.0911851	0.0196395	2.86682e-06	C	T	Gut microbiota abundance (family Rhodospirillaceae id.2717)
rs74354280	-0.0911896	0.0204907	6.67298e-06	C	T	Gut microbiota abundance (family Rhodospirillaceae id.2717)
rs1549633	0.0999312	0.0218634	4.70392e-06	A	C	Gut microbiota abundance (family Rhodospirillaceae id.2717)
rs1035406	-0.11354	0.0250863	5.84454e-06	G	A	Gut microbiota abundance (family Rhodospirillaceae id.2717)
rs1923415	-0.0999238	0.0227326	9.63696e-06	A	G	Gut microbiota abundance (family Rhodospirillaceae id.2717)
rs7001029	0.117366	0.0261324	5.34749e-06	C	T	Gut microbiota abundance (family Rhodospirillaceae id.2717)
rs11591293	0.0743184	0.0158724	2.67147e-06	G	T	Gut microbiota abundance (family Rhodospirillaceae id.2717)
rs4278423	0.107529	0.0235725	3.12018e-06	T	C	Gut microbiota abundance (family Rhodospirillaceae id.2717)
rs61933850	0.164808	0.0360647	7.22587e-06	G	A	Gut microbiota abundance (family Rhodospirillaceae id.2717)
rs13336560	-0.0701719	0.0158061	9.17339e-06	C	T	Gut microbiota abundance (family Rhodospirillaceae id.2717)
rs12977163	0.0730952	0.0163491	7.62588e-06	G	C	Gut microbiota abundance (family Rhodospirillaceae id.2717)
rs4822789	0.0734321	0.0160521	7.00519e-06	G	C	Gut microbiota abundance (family Rhodospirillaceae id.2717)
rs4428215	0.130293	0.0242237	7.51069e-08	G	A	Gut microbiota abundance (genus Oxalobacter id.2978)
rs36057338	0.207847	0.0421439	8.79812e-07	G	T	Gut microbiota abundance (genus Oxalobacter id.2978)
rs1569853	-0.138078	0.0296981	3.64502e-06	T	C	Gut microbiota abundance (genus Oxalobacter id.2978)
rs6993398	0.127217	0.0278855	7.12771e-06	G	A	Gut microbiota abundance (genus Oxalobacter id.2978)
rs10464997	0.137691	0.0294804	3.29754e-06	G	A	Gut microbiota abundance (genus Oxalobacter id.2978)
rs12002250	0.217122	0.0466317	1.41504e-06	A	C	Gut microbiota abundance (genus Oxalobacter id.2978)
rs736744	-0.117882	0.0211262	2.57472e-08	T	C	Gut microbiota abundance (genus Oxalobacter id.2978)
rs3862635	-0.172142	0.0394026	9.18692e-06	C	T	Gut microbiota abundance (genus Oxalobacter id.2978)
rs11108500	-0.199099	0.0427327	3.74283e-06	A	G	Gut microbiota abundance (genus Oxalobacter id.2978)
rs111966731	0.213114	0.047162	7.29861e-06	T	C	Gut microbiota abundance (genus Oxalobacter id.2978)
rs6071435	-0.105512	0.021489	1.07431e-06	T	A	Gut microbiota abundance (genus Oxalobacter id.2978)
rs6000536	-0.130992	0.0253804	2.06054e-07	C	T	Gut microbiota abundance (genus Oxalobacter id.2978)
rs6721459	-0.0509823	0.0111975	5.07762e-06	G	A	Gut microbiota abundance (family Peptostreptococcaceae id.2042)
rs1520207	-0.0525658	0.0112476	3.16548e-06	T	C	Gut microbiota abundance (family Peptostreptococcaceae id.2042)
rs10805326	-0.0566637	0.012276	4.03395e-06	A	G	Gut microbiota abundance (family Peptostreptococcaceae id.2042)
rs4692811	0.0642075	0.0126913	4.21124e-07	C	T	Gut microbiota abundance (family Peptostreptococcaceae id.2042)
rs117020988	0.182411	0.0372126	1.02795e-06	C	T	Gut microbiota abundance (family Peptostreptococcaceae id.2042)
rs76982728	0.124203	0.0266923	3.24056e-06	T	C	Gut microbiota abundance (family Peptostreptococcaceae id.2042)
rs2644627	-0.0558506	0.011224	6.3333e-07	C	G	Gut microbiota abundance (family Peptostreptococcaceae id.2042)
rs12377846	-0.252	0.0511627	7.26256e-07	C	A	Gut microbiota abundance (family Peptostreptococcaceae id.2042)
rs61841503	0.0919658	0.0161331	9.80122e-09	G	A	Gut microbiota abundance (family Peptostreptococcaceae id.2042)
rs77540684	0.106725	0.0245638	8.13711e-06	T	G	Gut microbiota abundance (family Peptostreptococcaceae id.2042)
rs9573937	-0.0693637	0.0142907	1.70589e-06	A	G	Gut microbiota abundance (family Peptostreptococcaceae id.2042)
rs59865771	-0.0573764	0.0127192	7.69024e-06	C	T	Gut microbiota abundance (family Peptostreptococcaceae id.2042)
rs1467258	0.072584	0.0162321	7.89805e-06	G	A	Gut microbiota abundance (family Peptostreptococcaceae id.2042)
rs75819860	0.126264	0.0268383	2.48737e-06	T	A	Gut microbiota abundance (family Peptostreptococcaceae id.2042)
rs12986312	0.0571818	0.0125947	5.76713e-06	T	G	Gut microbiota abundance (family Peptostreptococcaceae id.2042)
rs59987323	-0.0537078	0.011443	2.70085e-06	C	T	Gut microbiota abundance (family Peptostreptococcaceae id.2042)
rs11720390	0.107024	0.0228121	3.59484e-06	G	A	Gut microbiota abundance (genus Streptococcus id.1853)
rs6806351	-0.0633829	0.0136647	4.93867e-06	T	C	Gut microbiota abundance (genus Streptococcus id.1853)
rs57646748	-0.0907696	0.0200344	5.47545e-06	G	A	Gut microbiota abundance (genus Streptococcus id.1853)
rs10028567	-0.0921167	0.0191881	7.30348e-06	C	T	Gut microbiota abundance (genus Streptococcus id.1853)
rs395407	0.0792781	0.0173697	4.36506e-06	C	G	Gut microbiota abundance (genus Streptococcus id.1853)
rs11764382	-0.0695345	0.0143671	1.28632e-06	A	G	Gut microbiota abundance (genus Streptococcus id.1853)
rs17708276	-0.0793955	0.0170628	3.04096e-06	A	G	Gut microbiota abundance (genus Streptococcus id.1853)
rs10448310	-0.0517935	0.0111324	3.30704e-06	A	G	Gut microbiota abundance (genus Streptococcus id.1853)
rs71481756	0.0931048	0.0207949	6.51478e-06	T	G	Gut microbiota abundance (genus Streptococcus id.1853)
rs7916711	0.102891	0.0217362	2.717e-06	A	G	Gut microbiota abundance (genus Streptococcus id.1853)
rs1918540	-0.059639	0.0128148	2.44068e-06	A	G	Gut microbiota abundance (genus Streptococcus id.1853)
rs11110281	-0.137519	0.0227398	2.58315e-09	T	C	Gut microbiota abundance (genus Streptococcus id.1853)
rs2370083	-0.0816836	0.0185851	9.75237e-06	G	T	Gut microbiota abundance (genus Streptococcus id.1853)
rs72739637	0.0959942	0.0193213	1.03307e-06	A	G	Gut microbiota abundance (genus Streptococcus id.1853)
rs6563952	-0.0827344	0.0180035	5.8213e-06	C	G	Gut microbiota abundance (genus Streptococcus id.1853)
rs4968759	-0.0515109	0.0112068	3.7812e-06	A	G	Gut microbiota abundance (genus Streptococcus id.1853)
rs9903102	-0.0709483	0.0155275	4.17994e-06	C	A	Gut microbiota abundance (genus Streptococcus id.1853)
rs9426473	0.0727361	0.0161662	6.30681e-06	A	G	Gut microbiota abundance (genus Coprococcus2 id.11302)
rs6677933	-0.0804405	0.0164216	1.185e-06	C	T	Gut microbiota abundance (genus Coprococcus2 id.11302)
rs61823518	-0.0955381	0.0215724	6.68252e-06	A	C	Gut microbiota abundance (genus Coprococcus2 id.11302)
rs12634070	0.0736486	0.0164921	9.95108e-06	T	C	Gut microbiota abundance (genus Coprococcus2 id.11302)
rs72680320	-0.0649382	0.013919	2.27117e-06	T	C	Gut microbiota abundance (genus Coprococcus2 id.11302)
rs10070053	0.0594312	0.0135375	7.64874e-06	A	G	Gut microbiota abundance (genus Coprococcus2 id.11302)
rs2482516	0.0754415	0.0164619	4.72335e-06	C	T	Gut microbiota abundance (genus Coprococcus2 id.11302)
rs35890118	-0.066536	0.0147661	8.25962e-06	A	G	Gut microbiota abundance (genus Coprococcus2 id.11302)
rs1958519	0.0665288	0.0138558	1.57692e-06	T	A	Gut microbiota abundance (genus Coprococcus2 id.11302)
rs59936925	0.117085	0.0233995	9.3754e-07	A	T	Gut microbiota abundance (genus Coprococcus2 id.11302)
rs6656807	-0.0703062	0.0153954	5.49693e-06	G	A	Gut microbiota abundance (genus Veillonella id.2198)
rs7645873	-0.0761385	0.0164228	3.11803e-06	T	A	Gut microbiota abundance (genus Veillonella id.2198)
rs62376424	-0.0762216	0.0163499	3.65452e-06	C	T	Gut microbiota abundance (genus Veillonella id.2198)
rs12679709	-0.0793499	0.0164818	1.77578e-06	C	G	Gut microbiota abundance (genus Veillonella id.2198)
rs11141494	-0.0783421	0.0174393	9.74653e-06	G	A	Gut microbiota abundance (genus Veillonella id.2198)
rs55807413	0.107329	0.0237633	5.5143e-06	A	G	Gut microbiota abundance (genus Veillonella id.2198)
rs2013594	0.0720698	0.0155153	3.42129e-06	C	T	Gut microbiota abundance (genus Veillonella id.2198)
rs11614532	0.0744538	0.0165214	7.1264e-06	G	C	Gut microbiota abundance (genus Veillonella id.2198)
rs7359080	-0.135391	0.030352	7.39895e-06	C	A	Gut microbiota abundance (genus Veillonella id.2198)
rs1882878	-0.0768966	0.0163908	2.98092e-06	A	G	Gut microbiota abundance (genus Veillonella id.2198)
rs742016	-0.0688571	0.0149769	4.65693e-06	A	G	Gut microbiota abundance (genus Veillonella id.2198)
rs11586026	0.110967	0.0250498	8.84993e-06	A	T	Gut microbiota abundance (genus Clostridium sensustricto1 id.1873)
rs2817172	0.058139	0.0124492	2.76656e-06	C	T	Gut microbiota abundance (genus Clostridium sensustricto1 id.1873)
rs11264403	-0.139061	0.0334454	7.7555e-06	G	A	Gut microbiota abundance (genus Clostridium sensustricto1 id.1873)
rs12490337	-0.0616879	0.0137581	7.49463e-06	C	G	Gut microbiota abundance (genus Clostridium sensustricto1 id.1873)
rs115807074	-0.22736	0.0492575	4.31688e-06	A	G	Gut microbiota abundance (genus Clostridium sensustricto1 id.1873)
rs550843	-0.0783246	0.0169209	2.05069e-06	T	C	Gut microbiota abundance (genus Clostridium sensustricto1 id.1873)
rs12341505	0.0810718	0.0180121	4.8217e-06	G	A	Gut microbiota abundance (genus Clostridium sensustricto1 id.1873)
rs2795528	-0.184315	0.0392204	2.72038e-06	G	A	Gut microbiota abundance (genus Clostridium sensustricto1 id.1873)
rs116847295	0.110021	0.0246032	4.58121e-06	C	T	Gut microbiota abundance (genus Clostridium sensustricto1 id.1873)
rs16851319	-0.0705516	0.0150849	5.67884e-06	G	C	Gut microbiota abundance (class Deltaproteobacteria id.3087)
rs2692012	-0.110335	0.0253336	3.14188e-06	G	A	Gut microbiota abundance (class Deltaproteobacteria id.3087)
rs3935584	-0.0523484	0.011566	7.50119e-06	C	T	Gut microbiota abundance (class Deltaproteobacteria id.3087)
rs55744759	-0.0779693	0.0170738	7.31375e-06	A	G	Gut microbiota abundance (class Deltaproteobacteria id.3087)
rs112381107	0.206594	0.0456908	4.63052e-06	C	T	Gut microbiota abundance (class Deltaproteobacteria id.3087)
rs17791387	-0.0735881	0.0154246	1.60221e-06	A	G	Gut microbiota abundance (class Deltaproteobacteria id.3087)
rs11599763	0.0544219	0.0117397	3.94121e-06	C	T	Gut microbiota abundance (class Deltaproteobacteria id.3087)
rs1035691	0.055176	0.0121602	9.65162e-06	G	A	Gut microbiota abundance (class Deltaproteobacteria id.3087)
rs62020470	-0.0585411	0.0129358	4.85087e-06	A	G	Gut microbiota abundance (class Deltaproteobacteria id.3087)
rs9928243	-0.0538457	0.0117718	5.02077e-06	C	A	Gut microbiota abundance (class Deltaproteobacteria id.3087)
rs4506934	-0.0936514	0.02012	3.58889e-06	C	T	Gut microbiota abundance (class Deltaproteobacteria id.3087)
rs17084793	-0.0710762	0.015953	5.6863e-06	G	A	Gut microbiota abundance (class Deltaproteobacteria id.3087)
rs6058181	0.0825716	0.0165958	3.39555e-07	C	T	Gut microbiota abundance (class Deltaproteobacteria id.3087)
rs2838334	0.0561722	0.0124124	5.44553e-06	G	A	Gut microbiota abundance (class Deltaproteobacteria id.3087)
rs290833	-0.0497374	0.0111376	8.02897e-06	T	G	Gut microbiota abundance (order Erysipelotrichales id.2148)
rs1884466	-0.0475363	0.0106939	9.52708e-06	C	T	Gut microbiota abundance (order Erysipelotrichales id.2148)
rs2300774	-0.0524152	0.0106784	8.95468e-07	A	G	Gut microbiota abundance (order Erysipelotrichales id.2148)
rs1074800	-0.0492438	0.010887	6.14582e-06	G	A	Gut microbiota abundance (order Erysipelotrichales id.2148)
rs62504403	0.0681159	0.0127883	1.12264e-07	C	T	Gut microbiota abundance (order Erysipelotrichales id.2148)
rs7826267	0.0839071	0.0199131	9.28453e-06	G	T	Gut microbiota abundance (order Erysipelotrichales id.2148)
rs10781552	-0.0552212	0.0116074	2.33115e-06	C	T	Gut microbiota abundance (order Erysipelotrichales id.2148)
rs17530232	0.10305	0.0224648	2.79126e-06	A	G	Gut microbiota abundance (order Erysipelotrichales id.2148)
rs56970041	0.0724145	0.0164471	5.40344e-06	T	G	Gut microbiota abundance (order Erysipelotrichales id.2148)
rs8003149	0.0538798	0.0116888	4.08479e-06	C	T	Gut microbiota abundance (order Erysipelotrichales id.2148)
rs4078432	0.0608929	0.0133764	4.23107e-06	T	C	Gut microbiota abundance (order Erysipelotrichales id.2148)
rs35161940	-0.0806041	0.0167641	1.8451e-06	T	C	Gut microbiota abundance (order Erysipelotrichales id.2148)
rs7234058	-0.0945759	0.0194091	9.12347e-07	T	C	Gut microbiota abundance (order Erysipelotrichales id.2148)
rs3768491	0.0681052	0.0149061	4.2335e-06	G	A	Gut microbiota abundance (class Mollicutes id.3920)
rs12566890	-0.101147	0.0230978	3.65098e-06	T	G	Gut microbiota abundance (class Mollicutes id.3920)
rs11890098	0.074438	0.0153389	9.56577e-07	A	G	Gut microbiota abundance (class Mollicutes id.3920)
rs2464826	0.0944239	0.0211806	8.39499e-06	A	C	Gut microbiota abundance (class Mollicutes id.3920)
rs10108398	0.0769142	0.0153953	1.09001e-06	G	A	Gut microbiota abundance (class Mollicutes id.3920)
rs72901605	-0.0841852	0.0178119	3.25792e-06	T	C	Gut microbiota abundance (class Mollicutes id.3920)
rs78169027	-0.108283	0.0237289	5.87611e-06	A	G	Gut microbiota abundance (class Mollicutes id.3920)
rs4885016	0.0819606	0.0181628	7.26993e-06	C	T	Gut microbiota abundance (class Mollicutes id.3920)
rs74603314	0.221639	0.0462918	1.5569e-06	T	C	Gut microbiota abundance (class Mollicutes id.3920)
rs17214486	0.06099	0.0135623	6.60861e-06	C	A	Gut microbiota abundance (class Mollicutes id.3920)
rs28537087	0.0820873	0.0188312	8.07402e-06	G	A	Gut microbiota abundance (class Mollicutes id.3920)
rs6043847	-0.114937	0.0248606	4.55481e-06	T	C	Gut microbiota abundance (class Mollicutes id.3920)
rs12129908	-0.0893273	0.0198333	5.79522e-06	A	C	Gut microbiota abundance (genus Eubacterium oxidoreducens group id.11339)
rs2973294	0.0923559	0.0195439	2.38836e-06	G	T	Gut microbiota abundance (genus Eubacterium oxidoreducens group id.11339)
rs1425962	-0.0906104	0.0200612	7.32285e-06	C	G	Gut microbiota abundance (genus Eubacterium oxidoreducens group id.11339)
rs440215	-0.0932766	0.0195294	1.65406e-06	T	C	Gut microbiota abundance (genus Eubacterium oxidoreducens group id.11339)
rs12423772	0.14098	0.0295029	2.62924e-06	G	T	Gut microbiota abundance (genus Eubacterium oxidoreducens group id.11339)
rs34561138	0.216145	0.045992	2.51166e-06	G	A	Gut microbiota abundance (genus Eubacterium oxidoreducens group id.11339)
rs893394	0.0583322	0.0130729	7.85037e-06	G	A	Gut microbiota abundance (genus Intestinibacter id.11345)
rs68093214	0.0662258	0.0149877	9.25763e-06	C	T	Gut microbiota abundance (genus Intestinibacter id.11345)
rs2702387	-0.0608559	0.0132145	4.25991e-06	G	A	Gut microbiota abundance (genus Intestinibacter id.11345)
rs10805326	-0.0775151	0.0139665	3.54544e-08	A	G	Gut microbiota abundance (genus Intestinibacter id.11345)
rs6875660	0.0890455	0.0193905	3.05781e-06	C	T	Gut microbiota abundance (genus Intestinibacter id.11345)
rs447950	0.0628342	0.0136652	5.6391e-06	A	G	Gut microbiota abundance (genus Intestinibacter id.11345)
rs9348442	0.099082	0.0221625	6.25936e-06	C	T	Gut microbiota abundance (genus Intestinibacter id.11345)
rs62430350	0.151096	0.0351476	6.84227e-06	T	C	Gut microbiota abundance (genus Intestinibacter id.11345)
rs16938435	-0.112189	0.0235439	1.80098e-06	T	C	Gut microbiota abundance (genus Intestinibacter id.11345)
rs2098844	0.0575295	0.0128416	6.78875e-06	T	C	Gut microbiota abundance (genus Intestinibacter id.11345)
rs478972	0.142681	0.0297116	1.81991e-06	C	T	Gut microbiota abundance (genus Intestinibacter id.11345)
rs11109097	-0.0624272	0.0138539	5.4949e-06	T	C	Gut microbiota abundance (genus Intestinibacter id.11345)
rs4327025	-0.0810346	0.0154397	1.64327e-07	G	A	Gut microbiota abundance (genus Intestinibacter id.11345)
rs118030283	-0.151829	0.0324471	2.67436e-06	G	A	Gut microbiota abundance (genus Intestinibacter id.11345)
rs6062862	0.0924508	0.0204658	6.6799e-06	A	G	Gut microbiota abundance (genus Intestinibacter id.11345)
rs290772	0.084254	0.0196297	9.9977e-06	G	A	Gut microbiota abundance (order Clostridiales id.1863)
rs10209007	0.0795424	0.0182427	9.59555e-06	G	C	Gut microbiota abundance (order Clostridiales id.1863)
rs6442336	0.0547729	0.0124169	9.62565e-06	T	C	Gut microbiota abundance (order Clostridiales id.1863)
rs76767978	0.0699806	0.0156318	8.17561e-06	G	A	Gut microbiota abundance (order Clostridiales id.1863)
rs6814436	-0.0741858	0.0150814	9.06296e-07	C	T	Gut microbiota abundance (order Clostridiales id.1863)
rs6815608	-0.104089	0.0210883	3.71989e-07	C	T	Gut microbiota abundance (order Clostridiales id.1863)
rs13105690	0.0527441	0.011818	9.36807e-06	C	T	Gut microbiota abundance (order Clostridiales id.1863)
rs72738886	0.0865333	0.0190392	8.4157e-06	T	C	Gut microbiota abundance (order Clostridiales id.1863)
rs13179700	-0.0510953	0.0109569	3.52111e-06	C	T	Gut microbiota abundance (order Clostridiales id.1863)
rs1842454	-0.0543676	0.012734	9.91745e-06	G	A	Gut microbiota abundance (order Clostridiales id.1863)
rs6934062	0.0522397	0.0116116	7.0948e-06	G	C	Gut microbiota abundance (order Clostridiales id.1863)
rs76860606	0.094122	0.0225117	8.58163e-06	C	G	Gut microbiota abundance (order Clostridiales id.1863)
rs10774377	-0.0523003	0.0113859	3.80899e-06	G	A	Gut microbiota abundance (order Clostridiales id.1863)
rs2273429	-0.0726191	0.0153105	4.16869e-06	A	G	Gut microbiota abundance (order Clostridiales id.1863)
rs72915163	-0.0580246	0.0120558	1.39104e-06	T	C	Gut microbiota abundance (order Clostridiales id.1863)
rs7269302	-0.0965346	0.0212006	8.84341e-06	A	T	Gut microbiota abundance (order Clostridiales id.1863)
rs112334273	0.0639383	0.0127404	4.07258e-07	G	A	Gut microbiota abundance (order Clostridiales id.1863)
rs992074	-0.255441	0.0508788	8.95385e-07	T	C	Gut microbiota abundance (order Clostridiales id.1863)
rs12191680	0.106544	0.0200323	1.46913e-07	C	G	Gut microbiota abundance (genus Haemophilus id.3698)
rs9328464	0.0723095	0.0148799	1.42269e-06	T	C	Gut microbiota abundance (genus Haemophilus id.3698)
rs9382510	-0.093521	0.0172649	7.12049e-08	C	T	Gut microbiota abundance (genus Haemophilus id.3698)
rs56310940	-0.108393	0.0247052	7.23236e-06	G	C	Gut microbiota abundance (genus Haemophilus id.3698)
rs10781340	-0.0948915	0.0203221	4.32265e-06	A	G	Gut microbiota abundance (genus Haemophilus id.3698)
rs78909003	-0.246256	0.0503924	1.66744e-06	T	C	Gut microbiota abundance (genus Haemophilus id.3698)
rs76022354	0.244638	0.0505504	1.83033e-06	C	T	Gut microbiota abundance (genus Haemophilus id.3698)
rs10840326	-0.0677384	0.0151463	7.36529e-06	C	G	Gut microbiota abundance (genus Haemophilus id.3698)
rs35509	0.128249	0.0268779	2.00951e-06	G	A	Gut microbiota abundance (genus Haemophilus id.3698)
rs12876183	0.0749201	0.016711	9.62498e-06	T	A	Gut microbiota abundance (genus Haemophilus id.3698)
rs9574096	-0.0736375	0.0155227	2.18022e-06	A	T	Gut microbiota abundance (genus Haemophilus id.3698)
rs111582866	-0.124265	0.026016	1.27347e-06	G	A	Gut microbiota abundance (genus Haemophilus id.3698)
rs9895850	-0.192957	0.0416755	2.14062e-06	T	C	Gut microbiota abundance (genus Haemophilus id.3698)
rs4822728	0.0705861	0.0151388	3.47848e-06	T	C	Gut microbiota abundance (genus Haemophilus id.3698)
rs6674304	0.200758	0.0442121	6.1776e-06	C	T	Gut microbiota abundance (genus Lactococcus id.1851)
rs2293361	-0.199221	0.0430969	1.39592e-06	C	T	Gut microbiota abundance (genus Lactococcus id.1851)
rs12621813	0.108423	0.0239978	6.6083e-06	G	A	Gut microbiota abundance (genus Lactococcus id.1851)
rs17168302	0.191857	0.0424761	6.28608e-06	G	A	Gut microbiota abundance (genus Lactococcus id.1851)
rs55910161	0.146426	0.0307367	2.36211e-06	C	T	Gut microbiota abundance (genus Lactococcus id.1851)
rs4766997	0.114599	0.023839	2.06144e-06	C	T	Gut microbiota abundance (genus Lactococcus id.1851)
rs7992246	-0.104232	0.0230786	4.44723e-06	C	T	Gut microbiota abundance (genus Lactococcus id.1851)
rs123059	0.13671	0.0274694	1.26561e-06	C	T	Gut microbiota abundance (genus Lactococcus id.1851)
rs34757988	0.122294	0.0228976	8.95035e-08	G	C	Gut microbiota abundance (genus Lactococcus id.1851)
rs10417872	-0.118306	0.024522	1.28677e-06	G	T	Gut microbiota abundance (genus Lactococcus id.1851)
rs757872	-0.140799	0.027582	4.36878e-07	C	G	Gut microbiota abundance (genus Lactococcus id.1851)
rs7561370	-0.131341	0.0286292	1.51604e-06	C	T	Gut microbiota abundance (genus Tyzzerella3 id.11335)
rs17706273	-0.140368	0.0274708	5.87814e-07	T	C	Gut microbiota abundance (genus Tyzzerella3 id.11335)
rs6920448	-0.141081	0.0305446	4.15375e-06	C	T	Gut microbiota abundance (genus Tyzzerella3 id.11335)
rs1232220	0.143869	0.031828	7.90788e-06	T	G	Gut microbiota abundance (genus Tyzzerella3 id.11335)
rs17809157	-0.163819	0.0336386	1.54135e-06	A	T	Gut microbiota abundance (genus Tyzzerella3 id.11335)
rs7019909	0.144156	0.0301626	1.76121e-06	T	C	Gut microbiota abundance (genus Tyzzerella3 id.11335)
rs112102233	-0.216348	0.0477575	6.17675e-06	A	G	Gut microbiota abundance (genus Tyzzerella3 id.11335)
rs10898797	0.12238	0.0274683	8.85442e-06	C	T	Gut microbiota abundance (genus Tyzzerella3 id.11335)
rs191093	0.159008	0.0353306	6.76394e-06	G	A	Gut microbiota abundance (genus Tyzzerella3 id.11335)
rs7333521	-0.207191	0.0453121	4.87607e-06	T	C	Gut microbiota abundance (genus Tyzzerella3 id.11335)
rs75091807	-0.184966	0.0383029	1.70675e-06	G	T	Gut microbiota abundance (genus Tyzzerella3 id.11335)
rs4904512	-0.117151	0.0250306	3.09272e-06	T	C	Gut microbiota abundance (genus Tyzzerella3 id.11335)
rs55799124	-0.11435	0.0238604	1.33549e-06	A	G	Gut microbiota abundance (genus Tyzzerella3 id.11335)
rs67476743	0.132164	0.022208	3.7405e-09	T	G	Gut microbiota abundance (genus Tyzzerella3 id.11335)
rs751183	0.0774322	0.0172216	6.85125e-06	C	T	Gut microbiota abundance (genus Oscillospira id.2064)
rs73038677	-0.08321	0.0168666	1.09428e-06	T	A	Gut microbiota abundance (genus Oscillospira id.2064)
rs28889936	0.114051	0.0252838	3.36589e-06	A	C	Gut microbiota abundance (genus Oscillospira id.2064)
rs12206468	-0.133016	0.0269733	1.04222e-06	G	A	Gut microbiota abundance (genus Oscillospira id.2064)
rs72866977	-0.130569	0.0281674	5.62704e-06	A	C	Gut microbiota abundance (genus Oscillospira id.2064)
rs62422654	0.0898456	0.0198088	6.46755e-06	C	T	Gut microbiota abundance (genus Oscillospira id.2064)
rs1954532	0.0826246	0.0175252	2.26772e-06	C	T	Gut microbiota abundance (genus Oscillospira id.2064)
rs12925026	0.13559	0.030678	9.31022e-06	T	C	Gut microbiota abundance (genus Oscillospira id.2064)
rs8076323	0.0715392	0.0156539	5.61319e-06	A	G	Gut microbiota abundance (genus Oscillospira id.2064)
rs4654122	-0.0553508	0.0123588	7.19615e-06	G	C	Gut microbiota abundance (genus Eubacterium xylanophilum group id.14375)
rs10917203	0.0612633	0.0130917	3.15152e-06	A	C	Gut microbiota abundance (genus Eubacterium xylanophilum group id.14375)
rs75586835	-0.114498	0.0263455	9.38707e-06	A	G	Gut microbiota abundance (genus Eubacterium xylanophilum group id.14375)
rs13239072	0.0687427	0.0142728	1.81782e-06	G	A	Gut microbiota abundance (genus Eubacterium xylanophilum group id.14375)
rs1999224	-0.0949051	0.0203503	3.75491e-06	G	T	Gut microbiota abundance (genus Eubacterium xylanophilum group id.14375)
rs2213117	0.0877797	0.0189012	4.21328e-06	T	G	Gut microbiota abundance (genus Eubacterium xylanophilum group id.14375)
rs10140184	0.0576795	0.012599	4.95861e-06	A	C	Gut microbiota abundance (genus Eubacterium xylanophilum group id.14375)
rs112176119	-0.113455	0.0245762	3.32767e-06	C	T	Gut microbiota abundance (genus Eubacterium xylanophilum group id.14375)
rs2012708	-0.0573202	0.0126905	6.52544e-06	G	A	Gut microbiota abundance (genus Eubacterium xylanophilum group id.14375)
rs79582700	-0.0951677	0.0199969	2.40979e-06	C	G	Gut microbiota abundance (genus Eubacterium xylanophilum group id.14375)
rs12980122	-0.108274	0.0238257	5.01938e-06	C	G	Gut microbiota abundance (genus Eubacterium xylanophilum group id.14375)
rs17830032	-0.160597	0.0310515	2.38891e-07	G	A	Gut microbiota abundance (genus Eubacterium xylanophilum group id.14375)
rs9426434	-0.123657	0.0278514	9.71717e-06	T	C	Gut microbiota abundance (genus Prevotella7 id.11182)
rs12124567	-0.121281	0.0275017	9.48986e-06	A	G	Gut microbiota abundance (genus Prevotella7 id.11182)
rs57404562	0.155486	0.0316057	6.2157e-07	C	A	Gut microbiota abundance (genus Prevotella7 id.11182)
rs2240542	0.12085	0.0261776	4.8415e-06	C	T	Gut microbiota abundance (genus Prevotella7 id.11182)
rs430270	0.139155	0.0297055	2.86847e-06	A	C	Gut microbiota abundance (genus Prevotella7 id.11182)
rs12195431	0.196528	0.0442322	8.72811e-06	T	C	Gut microbiota abundance (genus Prevotella7 id.11182)
rs2918132	0.114648	0.0254916	6.42407e-06	T	C	Gut microbiota abundance (genus Prevotella7 id.11182)
rs79263163	-0.143982	0.031501	7.51052e-06	A	C	Gut microbiota abundance (genus Prevotella7 id.11182)
rs16937247	0.146098	0.0351529	9.63696e-06	G	C	Gut microbiota abundance (genus Prevotella7 id.11182)
rs118038478	0.205676	0.0468917	7.85416e-06	A	G	Gut microbiota abundance (genus Prevotella7 id.11182)
rs9959718	0.133012	0.0275361	1.9006e-06	G	A	Gut microbiota abundance (genus Prevotella7 id.11182)
rs9608249	-0.158213	0.0336317	2.06685e-06	A	G	Gut microbiota abundance (genus Prevotella7 id.11182)
rs9425984	-0.130234	0.0292347	7.20676e-06	T	C	Gut microbiota abundance (genus Eubacterium nodatum group id.11297)
rs7880204	-0.125454	0.0275303	6.8388e-06	T	C	Gut microbiota abundance (genus Eubacterium nodatum group id.11297)
rs6818880	0.110081	0.0245964	7.82546e-06	G	A	Gut microbiota abundance (genus Eubacterium nodatum group id.11297)
rs10458299	-0.187753	0.041969	8.3672e-06	T	C	Gut microbiota abundance (genus Eubacterium nodatum group id.11297)
rs10263623	0.193496	0.0439023	8.90697e-06	C	T	Gut microbiota abundance (genus Eubacterium nodatum group id.11297)
rs7827125	0.1223	0.0271331	7.17348e-06	C	T	Gut microbiota abundance (genus Eubacterium nodatum group id.11297)
rs113893692	-0.185107	0.0403573	5.75705e-06	C	T	Gut microbiota abundance (genus Eubacterium nodatum group id.11297)
rs77910827	0.201788	0.0413568	9.05378e-07	C	T	Gut microbiota abundance (genus Eubacterium nodatum group id.11297)
rs11006576	-0.110167	0.024593	7.98656e-06	A	G	Gut microbiota abundance (genus Eubacterium nodatum group id.11297)
rs61841040	0.160621	0.0341609	3.56139e-06	G	T	Gut microbiota abundance (genus Eubacterium nodatum group id.11297)
rs34297067	-0.186907	0.0341475	6.59781e-08	A	G	Gut microbiota abundance (genus Eubacterium nodatum group id.11297)
rs967319	0.0788638	0.0176744	8.38147e-06	T	C	Gut microbiota abundance (genus Holdemania id.2157)
rs4146507	0.079488	0.0177002	7.2297e-06	C	T	Gut microbiota abundance (genus Holdemania id.2157)
rs77293403	0.164556	0.0341775	1.77468e-06	A	G	Gut microbiota abundance (genus Holdemania id.2157)
rs9500080	0.0926764	0.0178886	4.08517e-07	C	T	Gut microbiota abundance (genus Holdemania id.2157)
rs12701617	-0.0660617	0.0149427	9.51853e-06	A	G	Gut microbiota abundance (genus Holdemania id.2157)
rs73139538	-0.148594	0.0327469	7.77177e-06	G	A	Gut microbiota abundance (genus Holdemania id.2157)
rs113593397	-0.128935	0.0282526	9.35729e-06	A	G	Gut microbiota abundance (genus Holdemania id.2157)
rs10885477	-0.135137	0.0301894	8.59825e-06	T	C	Gut microbiota abundance (genus Holdemania id.2157)
rs80149660	-0.232987	0.0519183	6.04213e-06	C	T	Gut microbiota abundance (genus Holdemania id.2157)
rs1867876	0.0842919	0.0162192	2.7388e-07	T	C	Gut microbiota abundance (genus Holdemania id.2157)
rs150096134	0.162139	0.0332089	2.37766e-06	T	A	Gut microbiota abundance (genus Holdemania id.2157)
rs116500994	-0.13755	0.0293386	2.34477e-06	G	T	Gut microbiota abundance (genus Holdemania id.2157)
rs9529719	-0.074038	0.0160494	5.96664e-06	C	T	Gut microbiota abundance (genus Holdemania id.2157)
rs41438744	-0.124871	0.0270129	2.44433e-06	C	G	Gut microbiota abundance (genus Holdemania id.2157)
rs111745969	0.120677	0.0265781	3.70775e-06	A	G	Gut microbiota abundance (genus Holdemania id.2157)
rs11080063	-0.0665238	0.0149837	6.66884e-06	G	A	Gut microbiota abundance (genus Holdemania id.2157)
rs55888180	0.128671	0.0282795	5.89196e-06	C	G	Gut microbiota abundance (genus Holdemania id.2157)
rs6133067	0.0910829	0.0178561	5.16928e-07	T	C	Gut microbiota abundance (genus Holdemania id.2157)
rs2861203	0.0572304	0.0127279	7.36936e-06	G	A	Gut microbiota abundance (genus Lachnospiraceae ND3007 group id.11317)
rs13110238	-0.0636978	0.0142041	4.47806e-06	C	G	Gut microbiota abundance (genus Lachnospiraceae ND3007 group id.11317)
rs72776675	-0.0647067	0.014797	8.71686e-06	T	C	Gut microbiota abundance (genus Lachnospiraceae ND3007 group id.11317)
rs9932954	-0.0561864	0.0115984	1.24882e-06	A	G	Gut microbiota abundance (genus Lachnospiraceae ND3007 group id.11317)
rs3860225	0.083936	0.0167936	5.4968e-07	A	G	Gut microbiota abundance (family Prevotellaceae id.960)
rs12118202	-0.0751986	0.0147265	5.5423e-07	T	C	Gut microbiota abundance (family Prevotellaceae id.960)
rs12057990	0.0589878	0.0132268	8.9747e-06	C	T	Gut microbiota abundance (family Prevotellaceae id.960)
rs4493272	-0.0604992	0.0118027	3.02315e-07	T	C	Gut microbiota abundance (family Prevotellaceae id.960)
rs4685827	-0.0679529	0.0145407	2.77192e-06	T	C	Gut microbiota abundance (family Prevotellaceae id.960)
rs2278540	0.0554249	0.0123265	8.43587e-06	G	A	Gut microbiota abundance (family Prevotellaceae id.960)
rs148376875	0.084515	0.0179163	2.08027e-06	T	G	Gut microbiota abundance (family Prevotellaceae id.960)
rs13069367	-0.0539768	0.0119687	7.39486e-06	A	C	Gut microbiota abundance (family Prevotellaceae id.960)
rs34660375	-0.0805894	0.0178291	7.40321e-06	A	G	Gut microbiota abundance (family Prevotellaceae id.960)
rs3758087	-0.0564199	0.0124655	8.60578e-06	C	T	Gut microbiota abundance (family Prevotellaceae id.960)
rs34071565	-0.1567	0.0347882	5.60144e-06	T	A	Gut microbiota abundance (family Prevotellaceae id.960)
rs7975087	-0.0601448	0.0135454	7.59451e-06	C	A	Gut microbiota abundance (family Prevotellaceae id.960)
rs9586501	0.0592681	0.0127329	2.58988e-06	G	A	Gut microbiota abundance (family Prevotellaceae id.960)
rs10131942	0.0701212	0.0158326	8.60815e-06	C	G	Gut microbiota abundance (family Prevotellaceae id.960)
rs912860	0.229046	0.0483124	9.29929e-07	A	G	Gut microbiota abundance (family Prevotellaceae id.960)
rs9958960	-0.0914807	0.0173611	1.06324e-07	G	A	Gut microbiota abundance (family Prevotellaceae id.960)
rs7252711	0.0740876	0.0161926	5.56583e-06	G	A	Gut microbiota abundance (family Prevotellaceae id.960)
rs2206482	-0.0569105	0.0117486	1.30377e-06	T	G	Gut microbiota abundance (family Prevotellaceae id.960)
rs954878	-0.0520656	0.0109082	1.78201e-06	A	G	Gut microbiota abundance (genus Lachnospiraceae NK4A136 group id.11319)
rs4955932	-0.0492283	0.0109388	7.05424e-06	T	C	Gut microbiota abundance (genus Lachnospiraceae NK4A136 group id.11319)
rs7616165	-0.230542	0.0483465	2.77389e-06	G	T	Gut microbiota abundance (genus Lachnospiraceae NK4A136 group id.11319)
rs76193507	-0.22973	0.0499776	2.93089e-06	A	G	Gut microbiota abundance (genus Lachnospiraceae NK4A136 group id.11319)
rs59805249	0.0936162	0.0207982	9.45388e-06	T	C	Gut microbiota abundance (genus Lachnospiraceae NK4A136 group id.11319)
rs160061	-0.0513831	0.0108094	2.12197e-06	G	A	Gut microbiota abundance (genus Lachnospiraceae NK4A136 group id.11319)
rs10952110	0.0487709	0.0109614	9.08113e-06	G	T	Gut microbiota abundance (genus Lachnospiraceae NK4A136 group id.11319)
rs28540839	0.0508285	0.0110591	9.34329e-06	A	C	Gut microbiota abundance (genus Lachnospiraceae NK4A136 group id.11319)
rs7832116	-0.0714756	0.0151703	3.57084e-06	A	G	Gut microbiota abundance (genus Lachnospiraceae NK4A136 group id.11319)
rs7073658	0.0499621	0.0109693	5.26914e-06	G	T	Gut microbiota abundance (genus Lachnospiraceae NK4A136 group id.11319)
rs12362320	0.0573168	0.0115466	8.0423e-07	G	C	Gut microbiota abundance (genus Lachnospiraceae NK4A136 group id.11319)
rs68104925	-0.0549104	0.0115385	2.36777e-06	T	C	Gut microbiota abundance (genus Lachnospiraceae NK4A136 group id.11319)
rs2880566	0.0599578	0.0134693	5.61423e-06	T	C	Gut microbiota abundance (genus Lachnospiraceae NK4A136 group id.11319)
rs11263806	-0.0524615	0.0116758	5.06512e-06	A	G	Gut microbiota abundance (genus Lachnospiraceae NK4A136 group id.11319)
rs12611395	0.0902532	0.0199652	5.83042e-06	G	A	Gut microbiota abundance (genus Lachnospiraceae NK4A136 group id.11319)
rs73044693	-0.10758	0.0229884	3.57256e-06	A	G	Gut microbiota abundance (genus Lachnospiraceae NK4A136 group id.11319)
rs1340391	-0.0592004	0.0132244	6.73008e-06	T	C	Gut microbiota abundance (genus Bacteroides id.918)
rs11585893	-0.0740746	0.0147633	1.79511e-06	A	G	Gut microbiota abundance (genus Bacteroides id.918)
rs6795673	0.0538565	0.0105251	3.37909e-07	C	T	Gut microbiota abundance (genus Bacteroides id.918)
rs66710942	-0.0488038	0.0107412	5.8626e-06	T	C	Gut microbiota abundance (genus Bacteroides id.918)
rs2366421	-0.0528153	0.0117124	7.64945e-06	T	A	Gut microbiota abundance (genus Bacteroides id.918)
rs28757219	0.0818398	0.0170319	1.2942e-06	T	A	Gut microbiota abundance (genus Bacteroides id.918)
rs13207588	-0.059205	0.0131195	7.48497e-06	A	G	Gut microbiota abundance (genus Bacteroides id.918)
rs495004	-0.0607475	0.0129865	3.4209e-06	C	G	Gut microbiota abundance (genus Bacteroides id.918)
rs9507307	0.0604456	0.0129128	2.12711e-06	C	T	Gut microbiota abundance (genus Bacteroides id.918)
rs2023437	-0.0782325	0.0167634	5.01822e-06	T	C	Gut microbiota abundance (genus Bacteroides id.918)
rs17619981	0.0880978	0.0187002	2.68683e-06	T	G	Gut microbiota abundance (genus Bacteroides id.918)
rs66474973	0.0812515	0.0164479	6.80973e-07	G	T	Gut microbiota abundance (genus Bacteroides id.918)
rs13086907	0.0625312	0.0131735	1.95488e-06	G	A	Gut microbiota abundance (class Negativicutes id.2164)
rs73232831	-0.151829	0.0314932	1.87452e-06	G	A	Gut microbiota abundance (class Negativicutes id.2164)
rs1643968	-0.0565284	0.0112298	4.14601e-07	T	C	Gut microbiota abundance (class Negativicutes id.2164)
rs4722181	0.0501306	0.0105798	2.00111e-06	T	G	Gut microbiota abundance (class Negativicutes id.2164)
rs1135612	0.0529785	0.0119177	9.26296e-06	G	A	Gut microbiota abundance (class Negativicutes id.2164)
rs1447205	0.0502053	0.0108382	2.93326e-06	C	G	Gut microbiota abundance (class Negativicutes id.2164)
rs61249479	0.0777075	0.0168628	2.95474e-06	A	C	Gut microbiota abundance (class Negativicutes id.2164)
rs4463806	0.0543966	0.0129365	7.80657e-06	C	T	Gut microbiota abundance (class Negativicutes id.2164)
rs1649999	0.0748989	0.0166458	7.58124e-06	A	G	Gut microbiota abundance (class Negativicutes id.2164)
rs9423647	0.047817	0.0105282	6.06108e-06	G	A	Gut microbiota abundance (class Negativicutes id.2164)
rs71405394	-0.114178	0.02405	2.16631e-06	G	A	Gut microbiota abundance (class Negativicutes id.2164)
rs60274479	-0.0659623	0.0134137	1.1623e-06	T	C	Gut microbiota abundance (class Negativicutes id.2164)
rs2834062	0.0489057	0.0108842	8.43918e-06	A	G	Gut microbiota abundance (class Negativicutes id.2164)
rs2105937	-0.0580215	0.0127806	5.10352e-06	G	A	Gut microbiota abundance (genus Ruminococcus gauvreauii group id.11342)
rs12079579	0.0955324	0.0213436	5.03721e-06	A	G	Gut microbiota abundance (genus Ruminococcus gauvreauii group id.11342)
rs10931481	-0.0610096	0.0130484	3.38213e-06	A	G	Gut microbiota abundance (genus Ruminococcus gauvreauii group id.11342)
rs9870933	-0.0621643	0.0126072	8.49122e-07	G	A	Gut microbiota abundance (genus Ruminococcus gauvreauii group id.11342)
rs73802842	0.0736808	0.0169665	7.48032e-06	C	A	Gut microbiota abundance (genus Ruminococcus gauvreauii group id.11342)
rs13188803	0.0709419	0.0156855	7.27562e-06	T	A	Gut microbiota abundance (genus Ruminococcus gauvreauii group id.11342)
rs431418	0.094737	0.0210157	5.53669e-06	G	A	Gut microbiota abundance (genus Ruminococcus gauvreauii group id.11342)
rs12539819	0.110654	0.0240684	4.49376e-06	C	T	Gut microbiota abundance (genus Ruminococcus gauvreauii group id.11342)
rs2166943	-0.0566974	0.0123497	5.27716e-06	C	A	Gut microbiota abundance (genus Ruminococcus gauvreauii group id.11342)
rs2047242	-0.067603	0.0133738	2.46371e-07	A	G	Gut microbiota abundance (genus Ruminococcus gauvreauii group id.11342)
rs1391597	0.0590284	0.0124874	1.85964e-06	C	T	Gut microbiota abundance (genus Ruminococcus gauvreauii group id.11342)
rs289410	0.0654926	0.0139101	2.27463e-06	A	G	Gut microbiota abundance (genus Ruminococcus gauvreauii group id.11342)
rs71386687	0.121037	0.02386	2.90764e-07	T	G	Gut microbiota abundance (genus Ruminococcus gauvreauii group id.11342)
rs1010560	0.0580232	0.0122722	1.95916e-06	C	A	Gut microbiota abundance (genus Coprococcus1 id.11301)
rs74101919	-0.0718988	0.0144651	1.0329e-06	T	C	Gut microbiota abundance (genus Coprococcus1 id.11301)
rs1519491	0.0499197	0.0113558	8.95282e-06	T	C	Gut microbiota abundance (genus Coprococcus1 id.11301)
rs73167075	0.0573137	0.0127573	8.5686e-06	T	C	Gut microbiota abundance (genus Coprococcus1 id.11301)
rs56405618	-0.08963	0.0186508	1.57195e-06	A	G	Gut microbiota abundance (genus Coprococcus1 id.11301)
rs1576241	-0.0510343	0.0109535	3.32859e-06	A	G	Gut microbiota abundance (genus Coprococcus1 id.11301)
rs7784490	0.0518543	0.0113136	4.55229e-06	G	C	Gut microbiota abundance (genus Coprococcus1 id.11301)
rs946513	-0.205899	0.0460018	8.61847e-06	T	C	Gut microbiota abundance (genus Coprococcus1 id.11301)
rs12794898	0.0903299	0.0197212	4.9153e-06	G	T	Gut microbiota abundance (genus Coprococcus1 id.11301)
rs73031725	0.167591	0.0355224	1.97916e-06	T	C	Gut microbiota abundance (genus Coprococcus1 id.11301)
rs12886051	-0.0521782	0.0118051	8.00774e-06	G	C	Gut microbiota abundance (genus Coprococcus1 id.11301)
rs2907920	-0.0561173	0.0126824	7.65332e-06	G	A	Gut microbiota abundance (genus Coprococcus1 id.11301)
rs4277593	-0.0585649	0.0109914	1.1397e-07	G	A	Gut microbiota abundance (genus Coprococcus1 id.11301)
rs11899949	0.130568	0.0276239	2.76707e-06	G	A	Gut microbiota abundance (genus Victivallis id.2256)
rs6445926	0.117031	0.0249764	2.95822e-06	G	C	Gut microbiota abundance (genus Victivallis id.2256)
rs12512543	-0.178036	0.0374344	2.54132e-06	A	C	Gut microbiota abundance (genus Victivallis id.2256)
rs2546432	0.110803	0.0249655	9.93276e-06	C	T	Gut microbiota abundance (genus Victivallis id.2256)
rs4895919	0.116918	0.0247515	2.75201e-06	C	T	Gut microbiota abundance (genus Victivallis id.2256)
rs342302	-0.152754	0.0351572	8.15943e-06	A	G	Gut microbiota abundance (genus Victivallis id.2256)
rs592514	-0.181449	0.0391678	2.60375e-06	T	A	Gut microbiota abundance (genus Victivallis id.2256)
rs56349194	-0.158501	0.0315231	6.25749e-07	A	G	Gut microbiota abundance (genus Victivallis id.2256)
rs4764863	0.121561	0.0246058	8.22224e-07	G	A	Gut microbiota abundance (genus Victivallis id.2256)
rs173120	-0.13381	0.0290127	7.65244e-06	C	T	Gut microbiota abundance (genus Victivallis id.2256)
rs911666	-0.118576	0.0263146	7.65244e-06	T	C	Gut microbiota abundance (genus Victivallis id.2256)
rs1882775	-0.13827	0.031273	8.72831e-06	A	G	Gut microbiota abundance (genus Victivallis id.2256)
rs488164	-0.117998	0.025516	4.79789e-06	G	T	Gut microbiota abundance (family Family XI id.1936)
rs3733511	0.128253	0.0274718	3.38556e-06	A	G	Gut microbiota abundance (family Family XI id.1936)
rs11547158	-0.177599	0.0372795	2.70222e-06	A	G	Gut microbiota abundance (family Family XI id.1936)
rs10759623	-0.162115	0.032151	5.78309e-07	C	T	Gut microbiota abundance (family Family XI id.1936)
rs17379710	-0.116383	0.0252125	3.97109e-06	T	C	Gut microbiota abundance (family Family XI id.1936)
rs2155352	-0.150538	0.0302319	6.63437e-07	A	G	Gut microbiota abundance (family Family XI id.1936)
rs697771	-0.117677	0.0251491	3.19374e-06	A	G	Gut microbiota abundance (family Family XI id.1936)
rs78222136	0.224835	0.0511672	8.4126e-06	G	C	Gut microbiota abundance (family Family XI id.1936)
rs2156611	-0.112486	0.0251099	9.42671e-06	T	C	Gut microbiota abundance (family Family XI id.1936)
rs6025153	-0.118619	0.0261969	7.07082e-06	C	G	Gut microbiota abundance (family Family XI id.1936)
rs6856150	-0.0881922	0.0194146	6.05954e-06	A	G	Gut microbiota abundance (genus Odoribacter id.952)
rs10093869	-0.0577795	0.0125389	3.67443e-06	A	G	Gut microbiota abundance (genus Odoribacter id.952)
rs74553962	0.121449	0.0264106	9.48681e-06	T	G	Gut microbiota abundance (genus Odoribacter id.952)
rs16918425	0.0999781	0.0223785	8.85054e-06	A	T	Gut microbiota abundance (genus Odoribacter id.952)
rs77779484	-0.133489	0.0268526	6.56251e-07	G	A	Gut microbiota abundance (genus Odoribacter id.952)
rs28417404	-0.0726896	0.0161372	3.68036e-06	A	G	Gut microbiota abundance (genus Odoribacter id.952)
rs503751	0.0618294	0.0118887	2.07625e-07	C	G	Gut microbiota abundance (genus Odoribacter id.952)
rs4793970	-0.0576329	0.0129154	6.02698e-06	A	G	Gut microbiota abundance (genus Odoribacter id.952)
rs10423795	-0.0550695	0.0121164	6.5793e-06	T	C	Gut microbiota abundance (genus Odoribacter id.952)
rs75949021	-0.169667	0.0374238	3.57511e-06	T	C	Gut microbiota abundance (genus Erysipelotrichaceae UCG003 id.11384)
rs7546249	0.0569173	0.0118382	1.41932e-06	A	T	Gut microbiota abundance (phylum Bacteroidetes id.905)
rs72706335	-0.223193	0.0493382	7.13116e-06	T	C	Gut microbiota abundance (phylum Bacteroidetes id.905)
rs2032750	0.0510857	0.0106804	1.70836e-06	C	T	Gut microbiota abundance (phylum Bacteroidetes id.905)
rs73846128	-0.0664262	0.0133481	4.783e-07	A	G	Gut microbiota abundance (phylum Bacteroidetes id.905)
rs62531359	0.0657788	0.0149886	8.42326e-06	T	G	Gut microbiota abundance (phylum Bacteroidetes id.905)
rs13291169	0.0700929	0.0148756	2.60994e-06	C	G	Gut microbiota abundance (phylum Bacteroidetes id.905)
rs62575403	0.145424	0.0311079	2.95951e-06	C	T	Gut microbiota abundance (phylum Bacteroidetes id.905)
rs73512608	-0.123117	0.0236743	2.53893e-07	G	A	Gut microbiota abundance (phylum Bacteroidetes id.905)
rs7999780	0.0543635	0.0124067	9.46651e-06	G	A	Gut microbiota abundance (phylum Bacteroidetes id.905)
rs111845179	0.104177	0.0213837	6.47187e-07	T	C	Gut microbiota abundance (phylum Bacteroidetes id.905)
rs929878	0.0540001	0.0121526	6.51118e-06	T	C	Gut microbiota abundance (phylum Bacteroidetes id.905)
rs73975615	-0.207163	0.0442629	1.20412e-06	G	A	Gut microbiota abundance (phylum Bacteroidetes id.905)
rs6586324	0.0477792	0.0105437	7.36885e-06	T	C	Gut microbiota abundance (phylum Bacteroidetes id.905)
rs17343978	-0.0556041	0.0120272	7.2247e-06	A	C	Gut microbiota abundance (phylum Bacteroidetes id.905)
rs2801960	-0.0520975	0.0115111	6.20869e-06	G	C	Gut microbiota abundance (genus Ruminiclostridium5 id.11355)
rs73002572	0.181548	0.0414078	8.82226e-06	G	C	Gut microbiota abundance (genus Ruminiclostridium5 id.11355)
rs4955951	-0.0713749	0.0165826	9.9552e-06	A	G	Gut microbiota abundance (genus Ruminiclostridium5 id.11355)
rs113753996	0.0820689	0.0174463	3.98896e-06	T	C	Gut microbiota abundance (genus Ruminiclostridium5 id.11355)
rs1492620	-0.0830505	0.0180073	3.52574e-06	T	C	Gut microbiota abundance (genus Ruminiclostridium5 id.11355)
rs2791343	0.051717	0.0113369	5.53962e-06	T	C	Gut microbiota abundance (genus Ruminiclostridium5 id.11355)
rs10827477	-0.0547387	0.0115163	2.1918e-06	A	G	Gut microbiota abundance (genus Ruminiclostridium5 id.11355)
rs2482038	0.0518991	0.0108777	1.70314e-06	C	A	Gut microbiota abundance (genus Ruminiclostridium5 id.11355)
rs2286384	0.0518814	0.0107482	1.43857e-06	C	G	Gut microbiota abundance (genus Ruminiclostridium5 id.11355)
rs1223978	-0.0484169	0.0108254	8.16188e-06	C	T	Gut microbiota abundance (genus Ruminiclostridium5 id.11355)
rs8053158	0.0740543	0.0159151	5.89807e-06	G	A	Gut microbiota abundance (genus Ruminiclostridium5 id.11355)
rs6121460	0.0932955	0.0199206	2.64107e-06	G	A	Gut microbiota abundance (genus Ruminiclostridium5 id.11355)
rs79968837	-0.0950311	0.0193507	1.14623e-06	A	G	Gut microbiota abundance (genus Ruminiclostridium5 id.11355)
rs243585	-0.0585939	0.0121017	1.32681e-06	C	G	Gut microbiota abundance (genus Ruminiclostridium5 id.11355)
rs2833828	0.0489617	0.0108702	6.81648e-06	G	A	Gut microbiota abundance (genus Ruminiclostridium5 id.11355)
rs28479800	-0.09152	0.0210002	7.93414e-06	A	T	Gut microbiota abundance (genus Barnesiella id.944)
rs113258194	0.098992	0.0214121	7.31122e-06	A	G	Gut microbiota abundance (genus Barnesiella id.944)
rs62251337	0.0690763	0.0149374	4.2416e-06	G	A	Gut microbiota abundance (genus Barnesiella id.944)
rs35177866	0.0917125	0.0190133	2.94761e-06	A	G	Gut microbiota abundance (genus Barnesiella id.944)
rs79795328	-0.0818645	0.0176441	4.23302e-06	A	G	Gut microbiota abundance (genus Barnesiella id.944)
rs72684847	-0.114369	0.0253873	6.76176e-06	T	C	Gut microbiota abundance (genus Barnesiella id.944)
rs2276875	-0.0697176	0.0139537	4.65029e-07	A	G	Gut microbiota abundance (genus Barnesiella id.944)
rs77455852	-0.0891491	0.0195601	3.16352e-06	T	G	Gut microbiota abundance (genus Barnesiella id.944)
rs11155559	0.0956023	0.0212961	8.91908e-06	T	C	Gut microbiota abundance (genus Barnesiella id.944)
rs199035	0.0559495	0.0119716	3.00296e-06	G	A	Gut microbiota abundance (genus Barnesiella id.944)
rs2428166	-0.165859	0.0337309	8.50883e-07	G	A	Gut microbiota abundance (genus Barnesiella id.944)
rs2057922	-0.0915241	0.0194623	3.82631e-06	C	G	Gut microbiota abundance (genus Barnesiella id.944)
rs13242616	0.0583747	0.0123176	2.29018e-06	C	T	Gut microbiota abundance (genus Barnesiella id.944)
rs76181748	-0.0778559	0.017164	6.77657e-06	C	T	Gut microbiota abundance (genus Barnesiella id.944)
rs28418786	-0.0791324	0.0174957	6.47635e-06	C	G	Gut microbiota abundance (genus Barnesiella id.944)
rs60316894	-0.121478	0.025184	1.19064e-06	C	T	Gut microbiota abundance (genus Barnesiella id.944)
rs12909713	-0.0550716	0.0120039	4.94527e-06	C	T	Gut microbiota abundance (genus Barnesiella id.944)
rs1884466	-0.0475363	0.0106939	9.52708e-06	C	T	Gut microbiota abundance (class Erysipelotrichia id.2147)
rs290833	-0.0497374	0.0111376	8.02897e-06	T	G	Gut microbiota abundance (class Erysipelotrichia id.2147)
rs2300774	-0.0524152	0.0106784	8.95468e-07	A	G	Gut microbiota abundance (class Erysipelotrichia id.2147)
rs1074800	-0.0492438	0.010887	6.14582e-06	G	A	Gut microbiota abundance (class Erysipelotrichia id.2147)
rs62504403	0.0681159	0.0127883	1.12264e-07	C	T	Gut microbiota abundance (class Erysipelotrichia id.2147)
rs7826267	0.0839071	0.0199131	9.28453e-06	G	T	Gut microbiota abundance (class Erysipelotrichia id.2147)
rs10781552	-0.0552212	0.0116074	2.33115e-06	C	T	Gut microbiota abundance (class Erysipelotrichia id.2147)
rs17530232	0.10305	0.0224648	2.79126e-06	A	G	Gut microbiota abundance (class Erysipelotrichia id.2147)
rs4078432	0.0608929	0.0133764	4.23107e-06	T	C	Gut microbiota abundance (class Erysipelotrichia id.2147)
rs8003149	0.0538798	0.0116888	4.08479e-06	C	T	Gut microbiota abundance (class Erysipelotrichia id.2147)
rs56970041	0.0724145	0.0164471	5.40344e-06	T	G	Gut microbiota abundance (class Erysipelotrichia id.2147)
rs35161940	-0.0806041	0.0167641	1.8451e-06	T	C	Gut microbiota abundance (class Erysipelotrichia id.2147)
rs7234058	-0.0945759	0.0194091	9.12347e-07	T	C	Gut microbiota abundance (class Erysipelotrichia id.2147)
rs270727	-0.0694173	0.0150795	5.38158e-06	G	C	Gut microbiota abundance (genus Butyricimonas id.945)
rs71428626	-0.133188	0.0289905	4.80408e-06	G	T	Gut microbiota abundance (genus Butyricimonas id.945)
rs78453362	-0.14948	0.0327073	4.05807e-06	A	G	Gut microbiota abundance (genus Butyricimonas id.945)
rs782080	-0.0653488	0.0137974	2.23398e-06	A	T	Gut microbiota abundance (genus Butyricimonas id.945)
rs326049	0.0759694	0.0167617	8.18653e-06	C	G	Gut microbiota abundance (genus Butyricimonas id.945)
rs2642760	0.0713357	0.0145396	8.58084e-07	G	C	Gut microbiota abundance (genus Butyricimonas id.945)
rs62390301	-0.0872983	0.0174893	7.41908e-07	T	C	Gut microbiota abundance (genus Butyricimonas id.945)
rs9657374	0.0680719	0.0148172	4.5036e-06	C	T	Gut microbiota abundance (genus Butyricimonas id.945)
rs7083431	0.0703539	0.0144439	8.85462e-07	A	C	Gut microbiota abundance (genus Butyricimonas id.945)
rs72814525	0.0664154	0.0149766	8.24594e-06	A	G	Gut microbiota abundance (genus Butyricimonas id.945)
rs11228830	0.135265	0.0298411	6.55164e-06	A	G	Gut microbiota abundance (genus Butyricimonas id.945)
rs12304031	-0.0862781	0.0196846	6.7007e-06	G	A	Gut microbiota abundance (genus Butyricimonas id.945)
rs2114713	0.062721	0.0138998	6.87717e-06	G	T	Gut microbiota abundance (genus Butyricimonas id.945)
rs1862649	0.113124	0.0248176	4.76255e-06	G	A	Gut microbiota abundance (genus Butyricimonas id.945)
rs12458763	0.122037	0.0269587	6.36649e-06	A	C	Gut microbiota abundance (genus Butyricimonas id.945)
rs62130338	0.0732608	0.0158324	3.89807e-06	A	G	Gut microbiota abundance (genus Butyricimonas id.945)
rs113054641	-0.144881	0.0274574	1.73696e-07	G	A	Gut microbiota abundance (genus Butyricimonas id.945)
rs10202904	0.112811	0.0239106	3.08546e-06	G	T	Gut microbiota abundance (genus Methanobrevibacter id.123)
rs6776814	-0.188956	0.0419905	8.04896e-06	T	C	Gut microbiota abundance (genus Methanobrevibacter id.123)
rs894996	0.214213	0.0456045	3.81566e-06	C	A	Gut microbiota abundance (genus Methanobrevibacter id.123)
rs1334944	0.115197	0.0255492	7.61377e-06	T	C	Gut microbiota abundance (genus Methanobrevibacter id.123)
rs11018665	0.113013	0.0254343	7.03105e-06	A	T	Gut microbiota abundance (genus Methanobrevibacter id.123)
rs76029318	0.222849	0.0454319	1.07552e-06	T	C	Gut microbiota abundance (genus Methanobrevibacter id.123)
rs4779844	-0.109639	0.0247979	9.28282e-06	C	G	Gut microbiota abundance (genus Methanobrevibacter id.123)
rs4802933	0.135628	0.0308139	9.73823e-06	G	A	Gut microbiota abundance (genus Methanobrevibacter id.123)
rs11581881	0.0661211	0.0144736	4.72585e-06	C	T	Gut microbiota abundance (genus Ruminococcaceae UCG013 id.11370)
rs12485353	-0.0607903	0.0130847	4.19382e-06	G	A	Gut microbiota abundance (genus Ruminococcaceae UCG013 id.11370)
rs76973485	0.194976	0.0418213	3.34981e-06	G	T	Gut microbiota abundance (genus Ruminococcaceae UCG013 id.11370)
rs9313055	0.105087	0.023446	9.54707e-06	T	C	Gut microbiota abundance (genus Ruminococcaceae UCG013 id.11370)
rs12189346	0.0684961	0.014558	1.67954e-06	G	A	Gut microbiota abundance (genus Ruminococcaceae UCG013 id.11370)
rs7784330	0.0498329	0.0112066	8.16263e-06	A	G	Gut microbiota abundance (genus Ruminococcaceae UCG013 id.11370)
rs2730183	-0.0488692	0.0109907	8.43782e-06	G	A	Gut microbiota abundance (genus Ruminococcaceae UCG013 id.11370)
rs2428106	-0.0490863	0.0109903	8.37606e-06	C	G	Gut microbiota abundance (genus Ruminococcaceae UCG013 id.11370)
rs12336782	-0.0856047	0.0189311	8.603e-06	T	C	Gut microbiota abundance (genus Ruminococcaceae UCG013 id.11370)
rs16918863	0.111491	0.0240157	4.15499e-06	A	C	Gut microbiota abundance (genus Ruminococcaceae UCG013 id.11370)
rs12781711	-0.0656129	0.0117477	2.553e-08	C	T	Gut microbiota abundance (genus Ruminococcaceae UCG013 id.11370)
rs4385846	-0.0598404	0.0131807	6.46205e-06	T	G	Gut microbiota abundance (genus Ruminococcaceae UCG013 id.11370)
rs75088940	-0.0942968	0.0200712	2.55399e-06	T	C	Gut microbiota abundance (genus Ruminococcaceae UCG013 id.11370)
rs9565219	-0.0524592	0.0117701	8.72529e-06	T	A	Gut microbiota abundance (genus Ruminococcaceae UCG013 id.11370)
rs1729063	0.0533411	0.0120757	9.63585e-06	C	G	Gut microbiota abundance (genus Ruminococcaceae UCG013 id.11370)
rs72730932	-0.0899559	0.0177107	6.88763e-07	C	A	Gut microbiota abundance (genus Family XIII AD3011 group id.11293)
rs16840310	0.0608052	0.0122149	6.75118e-07	G	A	Gut microbiota abundance (genus Family XIII AD3011 group id.11293)
rs11126423	-0.0904399	0.0196301	5.91248e-06	T	C	Gut microbiota abundance (genus Family XIII AD3011 group id.11293)
rs9837139	0.10752	0.0240482	8.70803e-06	A	G	Gut microbiota abundance (genus Family XIII AD3011 group id.11293)
rs9852893	-0.0657834	0.0129056	3.87543e-07	G	C	Gut microbiota abundance (genus Family XIII AD3011 group id.11293)
rs11736617	-0.0759493	0.0172101	9.02049e-06	G	A	Gut microbiota abundance (genus Family XIII AD3011 group id.11293)
rs149302	-0.0645635	0.0143225	7.48187e-06	T	C	Gut microbiota abundance (genus Family XIII AD3011 group id.11293)
rs9276029	-0.0811384	0.0185669	8.92771e-06	A	G	Gut microbiota abundance (genus Family XIII AD3011 group id.11293)
rs17156849	-0.112891	0.0245292	4.1917e-06	G	A	Gut microbiota abundance (genus Family XIII AD3011 group id.11293)
rs739451	0.0649589	0.0147534	7.87807e-06	C	T	Gut microbiota abundance (genus Family XIII AD3011 group id.11293)
rs12812672	-0.096065	0.020828	2.55806e-06	T	C	Gut microbiota abundance (genus Family XIII AD3011 group id.11293)
rs12911842	-0.0811976	0.0183335	6.90828e-06	A	T	Gut microbiota abundance (genus Family XIII AD3011 group id.11293)
rs16940167	0.0732552	0.0159898	3.90841e-06	C	T	Gut microbiota abundance (genus Family XIII AD3011 group id.11293)
rs62029761	0.128753	0.0276002	3.89081e-06	A	G	Gut microbiota abundance (genus Family XIII AD3011 group id.11293)
rs62200412	-0.0800851	0.0163834	5.80216e-07	C	T	Gut microbiota abundance (genus Family XIII AD3011 group id.11293)
rs13086907	0.0625312	0.0131735	1.95488e-06	G	A	Gut microbiota abundance (order Selenomonadales id.2165)
rs73232831	-0.151829	0.0314932	1.87452e-06	G	A	Gut microbiota abundance (order Selenomonadales id.2165)
rs1643968	-0.0565284	0.0112298	4.14601e-07	T	C	Gut microbiota abundance (order Selenomonadales id.2165)
rs4722181	0.0501306	0.0105798	2.00111e-06	T	G	Gut microbiota abundance (order Selenomonadales id.2165)
rs1135612	0.0529785	0.0119177	9.26296e-06	G	A	Gut microbiota abundance (order Selenomonadales id.2165)
rs1447205	0.0502053	0.0108382	2.93326e-06	C	G	Gut microbiota abundance (order Selenomonadales id.2165)
rs61249479	0.0777075	0.0168628	2.95474e-06	A	C	Gut microbiota abundance (order Selenomonadales id.2165)
rs4463806	0.0543966	0.0129365	7.80657e-06	C	T	Gut microbiota abundance (order Selenomonadales id.2165)
rs1649999	0.0748989	0.0166458	7.58124e-06	A	G	Gut microbiota abundance (order Selenomonadales id.2165)
rs9423647	0.047817	0.0105282	6.06108e-06	G	A	Gut microbiota abundance (order Selenomonadales id.2165)
rs71405394	-0.114178	0.02405	2.16631e-06	G	A	Gut microbiota abundance (order Selenomonadales id.2165)
rs60274479	-0.0659623	0.0134137	1.1623e-06	T	C	Gut microbiota abundance (order Selenomonadales id.2165)
rs2834062	0.0489057	0.0108842	8.43918e-06	A	G	Gut microbiota abundance (order Selenomonadales id.2165)
rs240104	-0.0603429	0.0126849	1.51604e-06	T	C	Gut microbiota abundance (family Coriobacteriaceae id.811)
rs2442778	0.116408	0.0258545	9.02693e-06	A	G	Gut microbiota abundance (family Coriobacteriaceae id.811)
rs1397793	0.0498855	0.0112446	9.77372e-06	A	G	Gut microbiota abundance (family Coriobacteriaceae id.811)
rs80046645	0.25584	0.0561995	4.65693e-06	C	G	Gut microbiota abundance (family Coriobacteriaceae id.811)
rs76779974	0.0774888	0.0171877	5.63093e-06	C	G	Gut microbiota abundance (family Coriobacteriaceae id.811)
rs13307134	-0.0565686	0.0126265	7.79938e-06	T	C	Gut microbiota abundance (family Coriobacteriaceae id.811)
rs62448869	-0.0486059	0.0108982	7.87281e-06	T	A	Gut microbiota abundance (family Coriobacteriaceae id.811)
rs3025411	0.0926543	0.0209468	8.26913e-06	A	G	Gut microbiota abundance (family Coriobacteriaceae id.811)
rs11250875	0.06075	0.0130939	4.82848e-06	T	C	Gut microbiota abundance (family Coriobacteriaceae id.811)
rs719099	0.0778402	0.0155815	5.43313e-07	A	G	Gut microbiota abundance (family Coriobacteriaceae id.811)
rs1816223	0.0586265	0.0129006	4.84117e-06	G	A	Gut microbiota abundance (family Coriobacteriaceae id.811)
rs8010111	0.103377	0.0229286	6.8962e-06	A	G	Gut microbiota abundance (family Coriobacteriaceae id.811)
rs11073596	-0.0510212	0.0114339	8.14442e-06	G	T	Gut microbiota abundance (family Coriobacteriaceae id.811)
rs34739816	0.0965017	0.0207666	3.88356e-06	G	T	Gut microbiota abundance (family Coriobacteriaceae id.811)
rs11656361	0.0773006	0.017553	8.0201e-06	A	C	Gut microbiota abundance (family Coriobacteriaceae id.811)
rs12974142	0.0789796	0.0177205	8.51236e-06	G	A	Gut microbiota abundance (family Coriobacteriaceae id.811)
rs67561917	-0.0714367	0.0154113	5.39126e-06	A	G	Gut microbiota abundance (family Coriobacteriaceae id.811)
rs78250280	0.0749762	0.0164404	3.35792e-06	G	A	Gut microbiota abundance (genus Eubacterium ventriosum group id.11341)
rs66746423	0.0751501	0.0164978	6.11139e-06	C	T	Gut microbiota abundance (genus Eubacterium ventriosum group id.11341)
rs6704822	-0.0739179	0.0166705	6.62232e-06	G	A	Gut microbiota abundance (genus Eubacterium ventriosum group id.11341)
rs13082419	-0.0715522	0.016137	9.55983e-06	C	T	Gut microbiota abundance (genus Eubacterium ventriosum group id.11341)
rs66830358	0.0528752	0.0117972	6.8691e-06	T	A	Gut microbiota abundance (genus Eubacterium ventriosum group id.11341)
rs57199565	0.0783394	0.0160257	7.9704e-07	T	C	Gut microbiota abundance (genus Eubacterium ventriosum group id.11341)
rs73849225	0.0975711	0.0224388	5.20907e-06	T	C	Gut microbiota abundance (genus Eubacterium ventriosum group id.11341)
rs16884680	-0.0906428	0.0191909	1.73968e-06	G	T	Gut microbiota abundance (genus Eubacterium ventriosum group id.11341)
rs876734	0.0618696	0.0132532	2.88908e-06	T	C	Gut microbiota abundance (genus Eubacterium ventriosum group id.11341)
rs9316536	-0.0817111	0.0183121	7.8352e-06	T	G	Gut microbiota abundance (genus Eubacterium ventriosum group id.11341)
rs11617697	-0.143349	0.0286241	7.21755e-07	A	G	Gut microbiota abundance (genus Eubacterium ventriosum group id.11341)
rs3809430	-0.0548171	0.0118426	3.5532e-06	T	C	Gut microbiota abundance (genus Eubacterium ventriosum group id.11341)
rs35179274	-0.0627263	0.013786	5.75798e-06	C	T	Gut microbiota abundance (genus Eubacterium ventriosum group id.11341)
rs72783037	0.0658926	0.0143747	6.54757e-06	C	A	Gut microbiota abundance (genus Eubacterium ventriosum group id.11341)
rs12964517	0.0587198	0.0123453	2.07501e-06	G	A	Gut microbiota abundance (genus Eubacterium ventriosum group id.11341)
rs73615400	-0.0956303	0.0193428	9.53608e-07	T	C	Gut microbiota abundance (genus Eubacterium ventriosum group id.11341)
rs6048195	-0.0603594	0.011658	2.50323e-07	A	T	Gut microbiota abundance (genus Eubacterium ventriosum group id.11341)
rs10495392	0.082486	0.0187194	9.96323e-06	T	C	Gut microbiota abundance (genus Ruminococcaceae UCG014 id.11371)
rs74060145	-0.115767	0.0254199	8.70502e-06	C	G	Gut microbiota abundance (genus Ruminococcaceae UCG014 id.11371)
rs439810	0.0577127	0.0126675	7.0419e-06	C	G	Gut microbiota abundance (genus Ruminococcaceae UCG014 id.11371)
rs72809222	0.0671775	0.0139838	2.4119e-06	T	C	Gut microbiota abundance (genus Ruminococcaceae UCG014 id.11371)
rs995642	0.060048	0.0126417	1.90222e-06	C	T	Gut microbiota abundance (genus Ruminococcaceae UCG014 id.11371)
rs12638134	0.0582548	0.0119657	1.21143e-06	T	G	Gut microbiota abundance (genus Ruminococcaceae UCG014 id.11371)
rs73186226	-0.0993852	0.0216819	6.71754e-06	G	A	Gut microbiota abundance (genus Ruminococcaceae UCG014 id.11371)
rs10941294	-0.122057	0.0260017	2.39701e-06	C	T	Gut microbiota abundance (genus Ruminococcaceae UCG014 id.11371)
rs115777838	-0.18835	0.0386643	4.62328e-07	T	C	Gut microbiota abundance (genus Ruminococcaceae UCG014 id.11371)
rs62478832	-0.058129	0.012903	6.04422e-06	T	A	Gut microbiota abundance (genus Ruminococcaceae UCG014 id.11371)
rs34402072	-0.0688023	0.0156083	9.80438e-06	C	T	Gut microbiota abundance (genus Ruminococcaceae UCG014 id.11371)
rs56105232	0.139276	0.0299132	2.9128e-06	G	A	Gut microbiota abundance (genus Ruminococcaceae UCG014 id.11371)
rs853612	-0.0528257	0.0119367	9.75461e-06	A	G	Gut microbiota abundance (genus Ruminococcaceae UCG014 id.11371)
rs61898819	0.0607865	0.0138761	9.91791e-06	A	T	Gut microbiota abundance (genus Ruminococcaceae UCG014 id.11371)
rs10791168	0.0664624	0.0150069	9.7618e-06	G	A	Gut microbiota abundance (genus Ruminococcaceae UCG014 id.11371)
rs77627087	0.067562	0.0150103	7.4266e-06	C	G	Gut microbiota abundance (genus Ruminococcaceae UCG014 id.11371)
rs79640386	-0.110863	0.0248098	8.73756e-06	T	A	Gut microbiota abundance (genus Ruminococcaceae UCG014 id.11371)
rs17296933	-0.0829544	0.0185058	7.33719e-06	C	G	Gut microbiota abundance (genus Ruminococcaceae UCG014 id.11371)
rs11207728	0.14455	0.0316912	5.73456e-06	A	G	Gut microbiota abundance (order Bacillales id.1674)
rs74420793	-0.164413	0.0353763	3.07319e-06	A	G	Gut microbiota abundance (order Bacillales id.1674)
rs12522021	0.174339	0.0400515	7.60221e-06	T	A	Gut microbiota abundance (order Bacillales id.1674)
rs10233278	-0.116319	0.0248527	3.508e-06	T	C	Gut microbiota abundance (order Bacillales id.1674)
rs4617108	-0.248861	0.0525929	1.97506e-06	G	A	Gut microbiota abundance (order Bacillales id.1674)
rs11034576	0.205765	0.0453311	8.85972e-06	A	G	Gut microbiota abundance (order Bacillales id.1674)
rs62640857	0.148238	0.0326455	4.49262e-06	A	G	Gut microbiota abundance (order Bacillales id.1674)
rs11844714	-0.143245	0.0320272	5.06209e-06	A	G	Gut microbiota abundance (order Bacillales id.1674)
rs10410917	-0.11471	0.0250025	5.57353e-06	C	T	Gut microbiota abundance (order Bacillales id.1674)
rs1287018	0.141125	0.0319309	9.87097e-06	G	A	Gut microbiota abundance (order Bacillales id.1674)
rs74887130	-0.192166	0.0358817	1.16118e-07	C	G	Gut microbiota abundance (order Bacillales id.1674)
rs62191117	0.0684302	0.0133636	2.75943e-07	A	G	Gut microbiota abundance (family Alcaligenaceae id.2875)
rs7638039	0.0603335	0.0127779	2.70477e-06	T	C	Gut microbiota abundance (family Alcaligenaceae id.2875)
rs2367850	0.0629104	0.0131712	1.84629e-06	G	C	Gut microbiota abundance (family Alcaligenaceae id.2875)
rs17000015	-0.0609257	0.0125363	1.1272e-06	A	T	Gut microbiota abundance (family Alcaligenaceae id.2875)
rs4033856	-0.081834	0.0168931	1.02903e-06	T	C	Gut microbiota abundance (family Alcaligenaceae id.2875)
rs62395635	0.110583	0.0238514	3.34696e-06	T	C	Gut microbiota abundance (family Alcaligenaceae id.2875)
rs1153990	-0.058727	0.0128306	5.96788e-06	A	G	Gut microbiota abundance (family Alcaligenaceae id.2875)
rs112159068	0.131484	0.0281089	3.56484e-06	A	T	Gut microbiota abundance (family Alcaligenaceae id.2875)
rs6969323	-0.0593564	0.0129137	3.8858e-06	A	C	Gut microbiota abundance (family Alcaligenaceae id.2875)
rs112135816	-0.0775052	0.0171554	5.27667e-06	T	G	Gut microbiota abundance (family Alcaligenaceae id.2875)
rs74776516	-0.0944052	0.0213287	6.85046e-06	T	G	Gut microbiota abundance (family Alcaligenaceae id.2875)
rs7302582	-0.106817	0.023298	3.33557e-06	G	C	Gut microbiota abundance (family Alcaligenaceae id.2875)
rs9537886	-0.0570888	0.0110683	2.35109e-07	A	C	Gut microbiota abundance (family Alcaligenaceae id.2875)
rs2184675	-0.0563972	0.0124753	6.08373e-06	A	T	Gut microbiota abundance (family Alcaligenaceae id.2875)
rs28480294	0.0516967	0.0115503	6.60602e-06	C	T	Gut microbiota abundance (family Alcaligenaceae id.2875)
rs147968	0.0489475	0.0110321	9.12704e-06	C	T	Gut microbiota abundance (family Alcaligenaceae id.2875)
rs9964679	0.0537051	0.0116008	4.47384e-06	A	G	Gut microbiota abundance (family Alcaligenaceae id.2875)
rs67737557	0.0738409	0.0151678	1.03743e-06	C	G	Gut microbiota abundance (family Alcaligenaceae id.2875)
rs12034718	-0.0701199	0.0158213	9.57679e-06	G	A	Gut microbiota abundance (genus Butyricicoccus id.2055)
rs10084203	-0.0549699	0.0123563	8.58638e-06	G	A	Gut microbiota abundance (genus Butyricicoccus id.2055)
rs56221232	0.0828027	0.0167401	7.61939e-07	T	C	Gut microbiota abundance (genus Butyricicoccus id.2055)
rs2017189	0.0506956	0.011024	3.87258e-06	T	G	Gut microbiota abundance (genus Butyricicoccus id.2055)
rs62478070	0.224039	0.0494959	5.93772e-06	T	G	Gut microbiota abundance (genus Butyricicoccus id.2055)
rs4962426	-0.0614216	0.0135979	7.38482e-06	T	G	Gut microbiota abundance (genus Butyricicoccus id.2055)
rs7322368	-0.0815733	0.0183167	5.51785e-06	C	T	Gut microbiota abundance (genus Butyricicoccus id.2055)
rs12585793	-0.262206	0.0564729	5.79189e-06	T	C	Gut microbiota abundance (genus Butyricicoccus id.2055)
rs75238760	0.0619423	0.0139942	6.79704e-06	T	A	Gut microbiota abundance (genus Butyricicoccus id.2055)
rs16861661	-0.193287	0.0379293	2.70128e-07	G	A	Gut microbiota abundance (family Lactobacillaceae id.1836)
rs74599091	0.191613	0.0425039	7.6952e-06	A	G	Gut microbiota abundance (family Lactobacillaceae id.1836)
rs1530559	0.0772453	0.0176921	9.6525e-06	G	A	Gut microbiota abundance (family Lactobacillaceae id.1836)
rs11674854	-0.0830224	0.0175267	2.59543e-06	C	T	Gut microbiota abundance (family Lactobacillaceae id.1836)
rs77478751	-0.219178	0.0473566	5.9595e-06	A	G	Gut microbiota abundance (family Lactobacillaceae id.1836)
rs62314653	0.177082	0.0392269	6.59189e-06	C	A	Gut microbiota abundance (family Lactobacillaceae id.1836)
rs9345899	-0.124042	0.0278946	9.44583e-06	A	G	Gut microbiota abundance (family Lactobacillaceae id.1836)
rs768253	-0.0792344	0.0170604	3.60761e-06	T	G	Gut microbiota abundance (family Lactobacillaceae id.1836)
rs1590596	-0.10381	0.0220135	3.89933e-06	C	G	Gut microbiota abundance (family Lactobacillaceae id.1836)
rs328312	0.082529	0.0168225	8.69121e-07	T	A	Gut microbiota abundance (family Lactobacillaceae id.1836)
rs921925	0.0999419	0.0201687	5.77192e-07	A	C	Gut microbiota abundance (family Lactobacillaceae id.1836)
rs6092149	-0.0825646	0.0170282	1.38159e-06	A	T	Gut microbiota abundance (family Lactobacillaceae id.1836)
rs4364940	0.126418	0.0282207	8.58361e-06	A	G	Gut microbiota abundance (genus Alloprevotella id.961)
rs4680035	0.119599	0.0259446	4.99057e-06	G	A	Gut microbiota abundance (genus Alloprevotella id.961)
rs17380632	0.125564	0.0280409	9.27129e-06	A	T	Gut microbiota abundance (genus Alloprevotella id.961)
rs58212166	-0.161506	0.0359102	7.93615e-06	A	G	Gut microbiota abundance (genus Alloprevotella id.961)
rs12675596	0.145669	0.0290678	9.63718e-07	G	T	Gut microbiota abundance (genus Alloprevotella id.961)
rs2154444	-0.138234	0.0308961	8.36758e-06	G	T	Gut microbiota abundance (genus Alloprevotella id.961)
rs34619204	-0.156037	0.0344392	8.84199e-06	G	A	Gut microbiota abundance (genus Alloprevotella id.961)
rs12724320	-0.120881	0.0249229	1.51985e-06	C	T	Gut microbiota abundance (genus Ruminococcaceae UCG011 id.11368)
rs9729514	-0.184934	0.0394616	2.36772e-06	G	A	Gut microbiota abundance (genus Ruminococcaceae UCG011 id.11368)
rs4490371	-0.111816	0.0248963	7.74622e-06	T	C	Gut microbiota abundance (genus Ruminococcaceae UCG011 id.11368)
rs12636310	0.132725	0.0282037	2.81235e-06	G	A	Gut microbiota abundance (genus Ruminococcaceae UCG011 id.11368)
rs1416041	-0.182339	0.0339898	7.04417e-08	A	C	Gut microbiota abundance (genus Ruminococcaceae UCG011 id.11368)
rs2729556	0.109097	0.0233699	3.18676e-06	T	C	Gut microbiota abundance (genus Ruminococcaceae UCG011 id.11368)
rs10274562	0.110917	0.0244556	6.49606e-06	C	T	Gut microbiota abundance (genus Ruminococcaceae UCG011 id.11368)
rs79113084	-0.152166	0.0317519	2.06125e-06	C	T	Gut microbiota abundance (genus Ruminococcaceae UCG011 id.11368)
rs3842897	-0.112639	0.0242751	5.19709e-06	G	A	Gut microbiota abundance (genus Family XIII UCG001 id.11294)
rs12049454	-0.0647298	0.0134065	1.17379e-06	T	C	Gut microbiota abundance (genus Family XIII UCG001 id.11294)
rs76463770	0.19313	0.0419866	3.77477e-06	A	G	Gut microbiota abundance (genus Family XIII UCG001 id.11294)
rs1426266	0.0665521	0.0137151	1.24934e-06	C	T	Gut microbiota abundance (genus Family XIII UCG001 id.11294)
rs62414802	-0.0611904	0.013457	4.29181e-06	C	T	Gut microbiota abundance (genus Family XIII UCG001 id.11294)
rs7119679	-0.0809085	0.0174782	3.52493e-06	G	A	Gut microbiota abundance (genus Family XIII UCG001 id.11294)
rs116979587	-0.121679	0.0260821	3.04635e-06	T	A	Gut microbiota abundance (genus Family XIII UCG001 id.11294)
rs8076666	-0.088655	0.0198094	8.01826e-06	G	A	Gut microbiota abundance (genus Family XIII UCG001 id.11294)
rs112362903	-0.149047	0.0333271	7.87771e-06	A	G	Gut microbiota abundance (genus Family XIII UCG001 id.11294)
rs2276529	-0.0759406	0.0165099	5.35673e-06	C	G	Gut microbiota abundance (genus Family XIII UCG001 id.11294)
rs2692012	-0.112244	0.0253553	2.27023e-06	G	A	Gut microbiota abundance (order Desulfovibrionales id.3156)
rs16851319	-0.0729137	0.0150954	2.7029e-06	G	C	Gut microbiota abundance (order Desulfovibrionales id.3156)
rs3935584	-0.0524466	0.0115749	7.19747e-06	C	T	Gut microbiota abundance (order Desulfovibrionales id.3156)
rs186073	0.0529219	0.0118542	8.7444e-06	T	C	Gut microbiota abundance (order Desulfovibrionales id.3156)
rs72647048	-0.0772459	0.0170876	9.00285e-06	T	C	Gut microbiota abundance (order Desulfovibrionales id.3156)
rs112381107	0.21009	0.0456974	3.21655e-06	C	T	Gut microbiota abundance (order Desulfovibrionales id.3156)
rs17791387	-0.0727501	0.0154369	2.25294e-06	A	G	Gut microbiota abundance (order Desulfovibrionales id.3156)
rs11599763	0.0554862	0.0117486	2.60699e-06	C	T	Gut microbiota abundance (order Desulfovibrionales id.3156)
rs62020470	-0.0573633	0.0129462	7.50983e-06	A	G	Gut microbiota abundance (order Desulfovibrionales id.3156)
rs9928243	-0.0544713	0.0117811	3.96634e-06	C	A	Gut microbiota abundance (order Desulfovibrionales id.3156)
rs4506934	-0.0953383	0.0201367	2.42996e-06	C	T	Gut microbiota abundance (order Desulfovibrionales id.3156)
rs6058181	0.0836765	0.0166098	2.52773e-07	C	T	Gut microbiota abundance (order Desulfovibrionales id.3156)
rs2838334	0.0569024	0.0124223	4.16793e-06	G	A	Gut microbiota abundance (order Desulfovibrionales id.3156)
rs6742198	-0.149152	0.0316484	3.34511e-06	A	G	Gut microbiota abundance (genus Allisonella id.2174)
rs1901739	-0.115769	0.0248626	3.58798e-06	G	T	Gut microbiota abundance (genus Allisonella id.2174)
rs76904847	0.148523	0.0334857	6.08751e-06	G	A	Gut microbiota abundance (genus Allisonella id.2174)
rs35778461	0.146679	0.0297186	1.20629e-06	C	T	Gut microbiota abundance (genus Allisonella id.2174)
rs602075	-0.168974	0.0296976	3.56574e-08	G	A	Gut microbiota abundance (genus Allisonella id.2174)
rs7898615	0.167966	0.0373586	8.87279e-06	T	G	Gut microbiota abundance (genus Allisonella id.2174)
rs594561	-0.112231	0.0251681	9.41109e-06	T	C	Gut microbiota abundance (genus Allisonella id.2174)
rs35110698	-0.146322	0.0320852	5.72321e-06	T	C	Gut microbiota abundance (genus Allisonella id.2174)
rs685403	-0.175203	0.0404474	4.88394e-06	G	C	Gut microbiota abundance (genus Allisonella id.2174)
rs12753492	0.0641305	0.0149933	8.80278e-06	A	C	Gut microbiota abundance (genus Faecalibacterium id.2057)
rs10927394	-0.232262	0.0512364	7.01892e-06	G	T	Gut microbiota abundance (genus Faecalibacterium id.2057)
rs79656633	0.145631	0.0323019	8.13561e-06	T	C	Gut microbiota abundance (genus Faecalibacterium id.2057)
rs114946999	-0.0861565	0.01896	5.69574e-06	C	T	Gut microbiota abundance (genus Faecalibacterium id.2057)
rs6910935	-0.134864	0.0277032	1.37848e-06	G	A	Gut microbiota abundance (genus Faecalibacterium id.2057)
rs11776390	-0.078354	0.017183	6.39676e-06	T	C	Gut microbiota abundance (genus Faecalibacterium id.2057)
rs61875484	0.0817953	0.018369	9.18015e-06	C	G	Gut microbiota abundance (genus Faecalibacterium id.2057)
rs12320842	0.094833	0.0163962	7.56955e-09	C	G	Gut microbiota abundance (genus Faecalibacterium id.2057)
rs9536330	-0.048317	0.010797	5.33261e-06	T	C	Gut microbiota abundance (genus Faecalibacterium id.2057)
rs1271565	-0.0576251	0.0119649	1.3017e-06	C	T	Gut microbiota abundance (genus Faecalibacterium id.2057)
rs28376661	0.0504817	0.0109368	3.66454e-06	C	G	Gut microbiota abundance (genus Faecalibacterium id.2057)
rs75499067	0.227585	0.0465522	1.76449e-06	C	T	Gut microbiota abundance (genus Faecalibacterium id.2057)
rs2835874	-0.0866356	0.0196496	7.54397e-06	T	C	Gut microbiota abundance (genus Faecalibacterium id.2057)
rs2569953	0.0775591	0.0174641	8.95014e-06	C	A	Gut microbiota abundance (genus Terrisporobacter id.11348)
rs7034891	-0.0799209	0.0173794	4.53774e-06	G	C	Gut microbiota abundance (genus Terrisporobacter id.11348)
rs1883097	0.226399	0.0454642	4.15786e-07	C	T	Gut microbiota abundance (genus Terrisporobacter id.11348)
rs58405430	0.134617	0.0301177	7.93707e-06	G	T	Gut microbiota abundance (genus Terrisporobacter id.11348)
rs7184125	0.091256	0.0205493	8.48106e-06	T	C	Gut microbiota abundance (genus Terrisporobacter id.11348)
rs2872237	0.0814505	0.0175943	3.97137e-06	A	C	Gut microbiota abundance (genus Terrisporobacter id.11348)
rs76784716	0.136039	0.0284399	1.31383e-06	A	G	Gut microbiota abundance (order Rhodospirillales id.2667)
rs3754624	0.094128	0.0198389	2.68368e-06	C	T	Gut microbiota abundance (order Rhodospirillales id.2667)
rs55876211	-0.0865002	0.0195197	7.87318e-06	C	T	Gut microbiota abundance (order Rhodospirillales id.2667)
rs9813022	-0.0830794	0.0162642	3.07213e-07	A	G	Gut microbiota abundance (order Rhodospirillales id.2667)
rs77304857	-0.0997433	0.0222165	6.02033e-06	C	A	Gut microbiota abundance (order Rhodospirillales id.2667)
rs1549633	0.0996735	0.0216667	3.88025e-06	A	C	Gut microbiota abundance (order Rhodospirillales id.2667)
rs3730086	0.0800354	0.0178737	7.98252e-06	A	G	Gut microbiota abundance (order Rhodospirillales id.2667)
rs1035406	-0.114725	0.0247994	4.07165e-06	G	A	Gut microbiota abundance (order Rhodospirillales id.2667)
rs7001029	0.120726	0.0260989	2.83067e-06	C	T	Gut microbiota abundance (order Rhodospirillales id.2667)
rs4278423	0.105215	0.0233778	3.98043e-06	T	C	Gut microbiota abundance (order Rhodospirillales id.2667)
rs11591293	0.0722755	0.0158186	4.68533e-06	G	T	Gut microbiota abundance (order Rhodospirillales id.2667)
rs61933850	0.164663	0.0360285	6.99874e-06	G	A	Gut microbiota abundance (order Rhodospirillales id.2667)
rs11630875	0.0945198	0.0202139	3.70382e-06	T	C	Gut microbiota abundance (order Rhodospirillales id.2667)
rs13336560	-0.0695313	0.0157065	9.74675e-06	C	T	Gut microbiota abundance (order Rhodospirillales id.2667)
rs4822789	0.0727755	0.0159522	7.32723e-06	G	C	Gut microbiota abundance (order Rhodospirillales id.2667)
rs7540303	0.108044	0.023638	5.32023e-06	C	T	Gut microbiota abundance (genus Olsenella id.822)
rs2759329	0.111131	0.0237218	3.43202e-06	A	G	Gut microbiota abundance (genus Olsenella id.822)
rs35225860	-0.223604	0.0482391	3.87044e-06	A	G	Gut microbiota abundance (genus Olsenella id.822)
rs1035588	-0.108148	0.0236848	4.85501e-06	A	G	Gut microbiota abundance (genus Olsenella id.822)
rs61090148	-0.104783	0.0231343	6.43724e-06	A	G	Gut microbiota abundance (genus Olsenella id.822)
rs9460691	0.119966	0.0268645	7.2835e-06	C	A	Gut microbiota abundance (genus Olsenella id.822)
rs72691585	-0.249079	0.0520814	2.95291e-06	C	A	Gut microbiota abundance (genus Olsenella id.822)
rs17148768	0.140434	0.0295602	2.19842e-06	G	A	Gut microbiota abundance (genus Olsenella id.822)
rs8066522	0.106529	0.0240379	9.70085e-06	A	G	Gut microbiota abundance (genus Olsenella id.822)
rs62112538	-0.19943	0.0407033	1.1882e-06	C	T	Gut microbiota abundance (genus Olsenella id.822)
rs6046522	0.122938	0.0269928	4.48456e-06	C	T	Gut microbiota abundance (genus Olsenella id.822)
rs9864379	-0.138933	0.0268045	2.03334e-07	T	C	Gut microbiota abundance (phylum Cyanobacteria id.1500)
rs2553290	0.0962131	0.0202617	3.61335e-06	A	T	Gut microbiota abundance (phylum Cyanobacteria id.1500)
rs584122	0.151774	0.0326827	4.22776e-06	T	C	Gut microbiota abundance (phylum Cyanobacteria id.1500)
rs76531781	-0.231868	0.0493393	2.87336e-06	T	C	Gut microbiota abundance (phylum Cyanobacteria id.1500)
rs12555298	0.0974327	0.0219351	8.0863e-06	G	A	Gut microbiota abundance (phylum Cyanobacteria id.1500)
rs61972390	0.107346	0.0242469	9.11381e-06	T	C	Gut microbiota abundance (phylum Cyanobacteria id.1500)
rs7148504	-0.0800404	0.0176621	6.62384e-06	T	G	Gut microbiota abundance (phylum Cyanobacteria id.1500)
rs2585223	0.111364	0.0247743	8.85727e-06	T	C	Gut microbiota abundance (phylum Cyanobacteria id.1500)
rs2314810	0.218257	0.0464571	4.24766e-06	G	C	Gut microbiota abundance (phylum Cyanobacteria id.1500)
rs789068	-0.111385	0.0212922	1.5717e-07	G	A	Gut microbiota abundance (phylum Cyanobacteria id.1500)
rs76724913	0.0901053	0.0203104	9.60484e-06	T	G	Gut microbiota abundance (family Ruminococcaceae id.2050)
rs3009418	-0.0927607	0.0210123	8.6902e-06	A	C	Gut microbiota abundance (family Ruminococcaceae id.2050)
rs1612733	0.108708	0.0238006	4.22435e-06	T	C	Gut microbiota abundance (family Ruminococcaceae id.2050)
rs17376049	0.0848534	0.0172114	7.29625e-07	T	C	Gut microbiota abundance (family Ruminococcaceae id.2050)
rs2113833	-0.169146	0.0355009	1.14464e-06	C	T	Gut microbiota abundance (family Ruminococcaceae id.2050)
rs10166469	0.053336	0.0120209	8.52158e-06	C	T	Gut microbiota abundance (family Ruminococcaceae id.2050)
rs1158100	0.0490539	0.0109865	8.60855e-06	G	A	Gut microbiota abundance (family Ruminococcaceae id.2050)
rs10093275	-0.0534595	0.011677	5.35229e-06	T	C	Gut microbiota abundance (family Ruminococcaceae id.2050)
rs56199908	-0.199327	0.0410444	1.66414e-06	T	C	Gut microbiota abundance (family Ruminococcaceae id.2050)
rs499272	0.0706431	0.016046	9.29351e-06	G	C	Gut microbiota abundance (family Ruminococcaceae id.2050)
rs55793120	0.13822	0.0266152	1.44338e-07	T	C	Gut microbiota abundance (family Ruminococcaceae id.2050)
rs2426816	-0.0480152	0.0106011	6.04463e-06	T	A	Gut microbiota abundance (family Ruminococcaceae id.2050)
rs290833	-0.0497374	0.0111376	8.02897e-06	T	G	Gut microbiota abundance (family Erysipelotrichaceae id.2149)
rs1884466	-0.0475363	0.0106939	9.52708e-06	C	T	Gut microbiota abundance (family Erysipelotrichaceae id.2149)
rs2300774	-0.0524152	0.0106784	8.95468e-07	A	G	Gut microbiota abundance (family Erysipelotrichaceae id.2149)
rs1074800	-0.0492438	0.010887	6.14582e-06	G	A	Gut microbiota abundance (family Erysipelotrichaceae id.2149)
rs62504403	0.0681159	0.0127883	1.12264e-07	C	T	Gut microbiota abundance (family Erysipelotrichaceae id.2149)
rs7826267	0.0839071	0.0199131	9.28453e-06	G	T	Gut microbiota abundance (family Erysipelotrichaceae id.2149)
rs10781552	-0.0552212	0.0116074	2.33115e-06	C	T	Gut microbiota abundance (family Erysipelotrichaceae id.2149)
rs17530232	0.10305	0.0224648	2.79126e-06	A	G	Gut microbiota abundance (family Erysipelotrichaceae id.2149)
rs56970041	0.0724145	0.0164471	5.40344e-06	T	G	Gut microbiota abundance (family Erysipelotrichaceae id.2149)
rs4078432	0.0608929	0.0133764	4.23107e-06	T	C	Gut microbiota abundance (family Erysipelotrichaceae id.2149)
rs8003149	0.0538798	0.0116888	4.08479e-06	C	T	Gut microbiota abundance (family Erysipelotrichaceae id.2149)
rs35161940	-0.0806041	0.0167641	1.8451e-06	T	C	Gut microbiota abundance (family Erysipelotrichaceae id.2149)
rs7234058	-0.0945759	0.0194091	9.12347e-07	T	C	Gut microbiota abundance (family Erysipelotrichaceae id.2149)
rs12022129	-0.0619356	0.0138937	7.9965e-06	A	G	Gut microbiota abundance (genus Bifidobacterium id.436)
rs182549	-0.119703	0.0127294	1.2782e-20	T	C	Gut microbiota abundance (genus Bifidobacterium id.436)
rs62181700	-0.0624643	0.0131205	2.17245e-06	G	A	Gut microbiota abundance (genus Bifidobacterium id.436)
rs4567981	0.0562084	0.0117923	1.92832e-06	T	A	Gut microbiota abundance (genus Bifidobacterium id.436)
rs55888705	0.0546319	0.0121139	6.67022e-06	A	G	Gut microbiota abundance (genus Bifidobacterium id.436)
rs4957061	0.0534239	0.0117431	5.77936e-06	T	C	Gut microbiota abundance (genus Bifidobacterium id.436)
rs73797465	-0.0953566	0.0209236	4.38157e-06	T	G	Gut microbiota abundance (genus Bifidobacterium id.436)
rs76671854	-0.0846055	0.0184003	3.95667e-06	C	G	Gut microbiota abundance (genus Bifidobacterium id.436)
rs857444	0.0558234	0.0121219	3.571e-06	C	T	Gut microbiota abundance (genus Bifidobacterium id.436)
rs2686790	-0.070741	0.0157926	7.49894e-06	C	T	Gut microbiota abundance (genus Bifidobacterium id.436)
rs2491158	-0.0712624	0.015983	8.04711e-06	A	G	Gut microbiota abundance (genus Bifidobacterium id.436)
rs10841473	-0.0624207	0.0129438	1.6452e-06	G	C	Gut microbiota abundance (genus Bifidobacterium id.436)
rs7322849	0.112428	0.0201813	1.08368e-08	T	C	Gut microbiota abundance (genus Bifidobacterium id.436)
rs540489	-0.0637641	0.0138746	5.19457e-06	T	G	Gut microbiota abundance (genus Bifidobacterium id.436)
rs75344046	0.232354	0.0505979	4.86351e-06	C	T	Gut microbiota abundance (genus Bifidobacterium id.436)
rs5746486	-0.0536216	0.0120801	8.99953e-06	T	C	Gut microbiota abundance (genus Bifidobacterium id.436)
rs73139353	-0.222573	0.0484634	8.71325e-06	A	C	Gut microbiota abundance (order Pasteurellales id.3688)
rs72756943	0.13988	0.0303029	3.3522e-06	G	A	Gut microbiota abundance (order Pasteurellales id.3688)
rs9382510	-0.0881865	0.0169965	2.476e-07	C	T	Gut microbiota abundance (order Pasteurellales id.3688)
rs12191680	0.102214	0.0197189	3.04902e-07	C	G	Gut microbiota abundance (order Pasteurellales id.3688)
rs6972479	-0.0781862	0.0175366	7.74819e-06	A	G	Gut microbiota abundance (order Pasteurellales id.3688)
rs62568866	-0.118018	0.0259206	7.2267e-06	T	A	Gut microbiota abundance (order Pasteurellales id.3688)
rs10965428	-0.119902	0.0258219	4.29151e-06	C	A	Gut microbiota abundance (order Pasteurellales id.3688)
rs78909003	-0.241159	0.0498372	2.04894e-06	T	C	Gut microbiota abundance (order Pasteurellales id.3688)
rs76022354	0.24289	0.0500406	1.82856e-06	C	T	Gut microbiota abundance (order Pasteurellales id.3688)
rs10840326	-0.0717634	0.0149229	1.43843e-06	C	G	Gut microbiota abundance (order Pasteurellales id.3688)
rs35510	0.122729	0.0264958	4.01578e-06	A	G	Gut microbiota abundance (order Pasteurellales id.3688)
rs12050685	-0.0670948	0.015239	9.18523e-06	A	G	Gut microbiota abundance (order Pasteurellales id.3688)
rs9938097	0.0710386	0.0158024	8.22602e-06	C	T	Gut microbiota abundance (order Pasteurellales id.3688)
rs111582866	-0.113957	0.0256403	7.06627e-06	G	A	Gut microbiota abundance (order Pasteurellales id.3688)
rs9895850	-0.176406	0.041017	9.0826e-06	T	C	Gut microbiota abundance (order Pasteurellales id.3688)
rs16970009	0.187381	0.0429572	7.31526e-06	A	G	Gut microbiota abundance (order Pasteurellales id.3688)
rs731534	-0.0986502	0.0216316	9.46303e-06	C	G	Gut microbiota abundance (order Pasteurellales id.3688)
rs6092684	0.0684647	0.014674	3.44057e-06	A	T	Gut microbiota abundance (order Pasteurellales id.3688)
rs4822728	0.0685479	0.0149032	4.71846e-06	T	C	Gut microbiota abundance (order Pasteurellales id.3688)
rs66753613	0.0651136	0.0144251	8.08295e-06	G	A	Gut microbiota abundance (family Family XIII id.1957)
rs7514702	-0.0663236	0.0141626	3.91643e-06	T	C	Gut microbiota abundance (family Family XIII id.1957)
rs1887048	0.0579979	0.0129602	9.65384e-06	G	A	Gut microbiota abundance (family Family XIII id.1957)
rs482905	0.0596528	0.012717	3.72349e-06	G	T	Gut microbiota abundance (family Family XIII id.1957)
rs6797051	-0.0805985	0.0171364	4.89283e-06	C	T	Gut microbiota abundance (family Family XIII id.1957)
rs4293737	-0.112091	0.0271305	8.38475e-06	A	G	Gut microbiota abundance (family Family XIII id.1957)
rs12643275	-0.0550907	0.0116474	2.41524e-06	A	T	Gut microbiota abundance (family Family XIII id.1957)
rs118170811	0.151619	0.0317112	1.80356e-06	A	G	Gut microbiota abundance (family Family XIII id.1957)
rs7076829	-0.0516394	0.0112313	4.76091e-06	T	A	Gut microbiota abundance (family Family XIII id.1957)
rs3098182	-0.0508511	0.011014	4.04027e-06	T	G	Gut microbiota abundance (family Family XIII id.1957)
rs12904405	-0.0851896	0.0192688	7.67414e-06	A	G	Gut microbiota abundance (family Family XIII id.1957)
rs6501525	0.0561559	0.0115587	1.23726e-06	A	G	Gut microbiota abundance (family Family XIII id.1957)
rs10404377	0.0503183	0.011165	6.99021e-06	A	C	Gut microbiota abundance (family Family XIII id.1957)
rs1999289	-0.0637366	0.013927	2.53805e-06	A	T	Gut microbiota abundance (family Family XIII id.1957)
rs7538034	-0.078598	0.0165982	2.36706e-06	T	G	Gut microbiota abundance (family Clostridiales vadin BB60 group id.11286)
rs6588624	0.0662317	0.0138147	1.79287e-06	A	G	Gut microbiota abundance (family Clostridiales vadin BB60 group id.11286)
rs13409132	-0.165419	0.0352154	4.3723e-06	A	G	Gut microbiota abundance (family Clostridiales vadin BB60 group id.11286)
rs2191834	-0.0746375	0.0159136	2.50196e-06	T	G	Gut microbiota abundance (family Clostridiales vadin BB60 group id.11286)
rs6755871	-0.0613825	0.0138976	9.33061e-06	C	G	Gut microbiota abundance (family Clostridiales vadin BB60 group id.11286)
rs989682	0.070194	0.0155364	6.84715e-06	A	G	Gut microbiota abundance (family Clostridiales vadin BB60 group id.11286)
rs10517600	-0.0626993	0.0139364	6.82763e-06	G	T	Gut microbiota abundance (family Clostridiales vadin BB60 group id.11286)
rs34088226	-0.117807	0.026924	7.66214e-06	A	G	Gut microbiota abundance (family Clostridiales vadin BB60 group id.11286)
rs7725895	-0.116224	0.0240367	3.94357e-06	A	G	Gut microbiota abundance (family Clostridiales vadin BB60 group id.11286)
rs66714985	0.116908	0.0252447	4.85333e-06	A	C	Gut microbiota abundance (family Clostridiales vadin BB60 group id.11286)
rs118104867	0.214464	0.0455098	3.43598e-06	C	T	Gut microbiota abundance (family Clostridiales vadin BB60 group id.11286)
rs10904722	-0.0672314	0.0147123	5.04836e-06	C	T	Gut microbiota abundance (family Clostridiales vadin BB60 group id.11286)
rs17121075	0.0769254	0.0172234	7.91425e-06	G	A	Gut microbiota abundance (family Clostridiales vadin BB60 group id.11286)
rs55682560	-0.131519	0.0261319	4.97038e-07	C	T	Gut microbiota abundance (family Clostridiales vadin BB60 group id.11286)
rs28691777	0.137134	0.0266996	6.95697e-07	C	T	Gut microbiota abundance (family Clostridiales vadin BB60 group id.11286)
rs7226487	-0.0643682	0.0138701	3.58286e-06	A	G	Gut microbiota abundance (family Clostridiales vadin BB60 group id.11286)
rs9979874	-0.0738925	0.0150911	1.05271e-06	G	C	Gut microbiota abundance (family Clostridiales vadin BB60 group id.11286)
rs2788271	0.0575596	0.0133492	7.16391e-06	G	T	Gut microbiota abundance (genus Blautia id.1992)
rs115043014	-0.206605	0.043992	5.18597e-06	G	A	Gut microbiota abundance (genus Blautia id.1992)
rs72839198	0.155659	0.0375612	3.13914e-06	C	G	Gut microbiota abundance (genus Eubacterium eligens group id.14372)
rs56080211	-0.123093	0.0282743	9.14282e-06	T	C	Gut microbiota abundance (genus Eubacterium eligens group id.14372)
rs11730852	-0.0877679	0.0197674	5.93636e-06	A	C	Gut microbiota abundance (genus Eubacterium eligens group id.14372)
rs6923695	0.103268	0.0229525	4.87405e-06	T	G	Gut microbiota abundance (genus Eubacterium eligens group id.14372)
rs12719051	0.0916626	0.0208183	7.11771e-06	A	G	Gut microbiota abundance (genus Eubacterium eligens group id.14372)
rs265534	-0.0563756	0.0120127	2.26757e-06	T	G	Gut microbiota abundance (genus Eubacterium eligens group id.14372)
rs182318	-0.0824941	0.0195615	8.39827e-06	G	A	Gut microbiota abundance (genus Eubacterium eligens group id.14372)
rs2200429	-0.0888825	0.0198479	5.29724e-06	A	G	Gut microbiota abundance (genus Eubacterium eligens group id.14372)
rs158115	0.0915271	0.0190611	9.74182e-06	G	C	Gut microbiota abundance (genus Eubacterium eligens group id.14372)
rs74606150	-0.196454	0.042565	4.24502e-06	C	G	Gut microbiota abundance (genus Eubacterium eligens group id.14372)
rs4583233	0.0670205	0.0128122	2.83851e-07	A	C	Gut microbiota abundance (genus Eubacterium eligens group id.14372)
rs2374342	0.0582927	0.0126195	4.51617e-06	C	A	Gut microbiota abundance (order Enterobacteriales id.3468)
rs80319214	0.0990404	0.0215877	6.95312e-06	C	G	Gut microbiota abundance (order Enterobacteriales id.3468)
rs11026530	0.0822408	0.0186379	9.42692e-06	T	C	Gut microbiota abundance (order Enterobacteriales id.3468)
rs111229068	0.110561	0.0241719	3.65359e-06	A	T	Gut microbiota abundance (order Enterobacteriales id.3468)
rs79757635	0.0758597	0.0171286	9.31859e-06	C	A	Gut microbiota abundance (order Enterobacteriales id.3468)
rs61973590	-0.0605392	0.0133696	8.53532e-06	C	G	Gut microbiota abundance (order Enterobacteriales id.3468)
rs35673018	0.0899642	0.0202934	7.63115e-06	G	A	Gut microbiota abundance (order Enterobacteriales id.3468)
rs4792380	0.115598	0.0257683	9.48965e-06	A	T	Gut microbiota abundance (order Enterobacteriales id.3468)
rs504442	0.084159	0.0189479	5.17095e-06	T	G	Gut microbiota abundance (order Enterobacteriales id.3468)
rs78143293	-0.0848521	0.0170415	1.19564e-06	A	G	Gut microbiota abundance (order Enterobacteriales id.3468)
rs62210023	0.0606754	0.0130125	3.13163e-06	A	G	Gut microbiota abundance (order Enterobacteriales id.3468)
rs4073240	0.074973	0.0164672	5.67898e-06	G	A	Gut microbiota abundance (order Actinomycetales id.420)
rs34583783	0.123688	0.0264254	5.53886e-06	G	T	Gut microbiota abundance (order Actinomycetales id.420)
rs35011108	0.241546	0.0503803	1.87659e-06	A	G	Gut microbiota abundance (order Actinomycetales id.420)
rs2889192	-0.0884052	0.0194997	3.96725e-06	T	G	Gut microbiota abundance (order Actinomycetales id.420)
rs58484246	0.075828	0.0168997	6.67483e-06	T	C	Gut microbiota abundance (order Actinomycetales id.420)
rs7546249	0.0567113	0.0118386	1.54814e-06	A	T	Gut microbiota abundance (class Bacteroidia id.912)
rs2363574	0.222741	0.0508055	9.93482e-06	T	C	Gut microbiota abundance (class Bacteroidia id.912)
rs72706335	-0.22241	0.0493458	7.65526e-06	T	C	Gut microbiota abundance (class Bacteroidia id.912)
rs2032750	0.0508393	0.0106807	1.91509e-06	C	T	Gut microbiota abundance (class Bacteroidia id.912)
rs4146051	0.107377	0.0245661	8.76436e-06	G	A	Gut microbiota abundance (class Bacteroidia id.912)
rs4916508	0.0466729	0.0105312	8.4711e-06	A	G	Gut microbiota abundance (class Bacteroidia id.912)
rs7631304	-0.0645771	0.0132957	8.36778e-07	G	A	Gut microbiota abundance (class Bacteroidia id.912)
rs79585701	0.0646823	0.0149628	9.98596e-06	A	C	Gut microbiota abundance (class Bacteroidia id.912)
rs62531359	0.0655728	0.0149891	9.08657e-06	T	G	Gut microbiota abundance (class Bacteroidia id.912)
rs13291169	0.0689676	0.0148765	3.74576e-06	C	G	Gut microbiota abundance (class Bacteroidia id.912)
rs62575403	0.140055	0.0311128	7.06122e-06	C	T	Gut microbiota abundance (class Bacteroidia id.912)
rs11146701	0.0473596	0.010541	7.08223e-06	A	G	Gut microbiota abundance (class Bacteroidia id.912)
rs55773148	-0.121514	0.0236759	3.89583e-07	G	A	Gut microbiota abundance (class Bacteroidia id.912)
rs111845179	0.102648	0.0213843	9.23996e-07	T	C	Gut microbiota abundance (class Bacteroidia id.912)
rs929878	0.0548532	0.012153	4.7338e-06	T	C	Gut microbiota abundance (class Bacteroidia id.912)
rs73975615	-0.207018	0.0442633	1.21616e-06	G	A	Gut microbiota abundance (class Bacteroidia id.912)
rs17343978	-0.0552057	0.0120278	8.3593e-06	A	C	Gut microbiota abundance (class Bacteroidia id.912)
rs78383039	-0.146315	0.0297119	1.57438e-06	T	C	Gut microbiota abundance (genus Parasutterella id.2892)
rs7572229	-0.066273	0.0132736	6.31699e-07	A	G	Gut microbiota abundance (genus Parasutterella id.2892)
rs11715853	-0.0662952	0.0146114	6.22917e-06	G	A	Gut microbiota abundance (genus Parasutterella id.2892)
rs6809952	-0.0684957	0.0150892	8.13355e-06	G	A	Gut microbiota abundance (genus Parasutterella id.2892)
rs62273907	0.229468	0.0502262	5.88383e-06	A	G	Gut microbiota abundance (genus Parasutterella id.2892)
rs6828768	0.0636852	0.0132645	1.78328e-06	C	T	Gut microbiota abundance (genus Parasutterella id.2892)
rs35414597	-0.0684946	0.0142143	1.51206e-06	T	A	Gut microbiota abundance (genus Parasutterella id.2892)
rs2090816	-0.0840967	0.0177315	2.89714e-06	C	A	Gut microbiota abundance (genus Parasutterella id.2892)
rs35055552	0.109554	0.0235433	3.3485e-06	T	C	Gut microbiota abundance (genus Parasutterella id.2892)
rs823424	-0.0713448	0.0156958	4.95291e-06	G	A	Gut microbiota abundance (genus Parasutterella id.2892)
rs10899911	-0.0717102	0.0148151	1.15271e-06	A	G	Gut microbiota abundance (genus Parasutterella id.2892)
rs7303158	0.0646859	0.0134256	1.32776e-06	C	T	Gut microbiota abundance (genus Parasutterella id.2892)
rs7311004	0.0617522	0.0136438	5.92052e-06	C	T	Gut microbiota abundance (genus Parasutterella id.2892)
rs1403396	-0.0756729	0.0159035	2.75518e-06	A	T	Gut microbiota abundance (genus Parasutterella id.2892)
rs8039785	-0.0618345	0.0133	3.62093e-06	G	T	Gut microbiota abundance (genus Parasutterella id.2892)
rs55877868	-0.104458	0.0228089	2.87071e-06	A	C	Gut microbiota abundance (genus Parasutterella id.2892)
rs2387977	-0.0681778	0.0134756	5.38481e-07	T	C	Gut microbiota abundance (genus Parasutterella id.2892)
rs4347804	-0.166063	0.0357483	2.18404e-06	G	A	Gut microbiota abundance (genus Subdoligranulum id.2070)
rs1667315	0.0485017	0.0107452	6.7214e-06	G	A	Gut microbiota abundance (genus Subdoligranulum id.2070)
rs10497836	0.0524065	0.0118697	8.37954e-06	T	C	Gut microbiota abundance (genus Subdoligranulum id.2070)
rs76664262	0.0834078	0.0185357	4.87349e-06	T	A	Gut microbiota abundance (genus Subdoligranulum id.2070)
rs12638227	0.0557288	0.0108552	2.47708e-07	C	G	Gut microbiota abundance (genus Subdoligranulum id.2070)
rs3761728	0.0543458	0.0118866	3.8675e-06	G	T	Gut microbiota abundance (genus Subdoligranulum id.2070)
rs10065321	-0.0512828	0.0108105	2.10155e-06	T	C	Gut microbiota abundance (genus Subdoligranulum id.2070)
rs6555306	0.0740777	0.0155463	2.80666e-06	C	T	Gut microbiota abundance (genus Subdoligranulum id.2070)
rs76528319	-0.143279	0.0310662	7.41396e-06	G	T	Gut microbiota abundance (genus Subdoligranulum id.2070)
rs2171249	0.106744	0.0233213	4.50557e-06	C	T	Gut microbiota abundance (genus Subdoligranulum id.2070)
rs2114677	-0.104176	0.0230829	2.71725e-06	C	T	Gut microbiota abundance (genus Subdoligranulum id.2070)
rs12590825	-0.0525287	0.0109942	2.07888e-06	C	A	Gut microbiota abundance (genus Subdoligranulum id.2070)
rs16962433	0.0855999	0.0189213	7.6454e-06	A	T	Gut microbiota abundance (genus Subdoligranulum id.2070)
rs75158211	-0.072343	0.015933	7.5216e-06	T	C	Gut microbiota abundance (genus Subdoligranulum id.2070)
rs240104	-0.0603429	0.0126849	1.51604e-06	T	C	Gut microbiota abundance (order Coriobacteriales id.810)
rs2442778	0.116408	0.0258545	9.02693e-06	A	G	Gut microbiota abundance (order Coriobacteriales id.810)
rs1397793	0.0498855	0.0112446	9.77372e-06	A	G	Gut microbiota abundance (order Coriobacteriales id.810)
rs80046645	0.25584	0.0561995	4.65693e-06	C	G	Gut microbiota abundance (order Coriobacteriales id.810)
rs76779974	0.0774888	0.0171877	5.63093e-06	C	G	Gut microbiota abundance (order Coriobacteriales id.810)
rs62448869	-0.0486059	0.0108982	7.87281e-06	T	A	Gut microbiota abundance (order Coriobacteriales id.810)
rs13307134	-0.0565686	0.0126265	7.79938e-06	T	C	Gut microbiota abundance (order Coriobacteriales id.810)
rs3025411	0.0926543	0.0209468	8.26913e-06	A	G	Gut microbiota abundance (order Coriobacteriales id.810)
rs11250875	0.06075	0.0130939	4.82848e-06	T	C	Gut microbiota abundance (order Coriobacteriales id.810)
rs719099	0.0778402	0.0155815	5.43313e-07	A	G	Gut microbiota abundance (order Coriobacteriales id.810)
rs1816223	0.0586265	0.0129006	4.84117e-06	G	A	Gut microbiota abundance (order Coriobacteriales id.810)
rs8010111	0.103377	0.0229286	6.8962e-06	A	G	Gut microbiota abundance (order Coriobacteriales id.810)
rs11073596	-0.0510212	0.0114339	8.14442e-06	G	T	Gut microbiota abundance (order Coriobacteriales id.810)
rs34739816	0.0965017	0.0207666	3.88356e-06	G	T	Gut microbiota abundance (order Coriobacteriales id.810)
rs11656361	0.0773006	0.017553	8.0201e-06	A	C	Gut microbiota abundance (order Coriobacteriales id.810)
rs12974142	0.0789796	0.0177205	8.51236e-06	G	A	Gut microbiota abundance (order Coriobacteriales id.810)
rs67561917	-0.0714367	0.0154113	5.39126e-06	A	G	Gut microbiota abundance (order Coriobacteriales id.810)
rs10202904	0.121754	0.0235357	3.01432e-07	G	T	Gut microbiota abundance (order Methanobacteriales id.120)
rs6776814	-0.199566	0.0411825	1.63061e-06	T	C	Gut microbiota abundance (order Methanobacteriales id.120)
rs4257531	0.164498	0.0364959	7.44338e-06	G	A	Gut microbiota abundance (order Methanobacteriales id.120)
rs894996	0.216999	0.0449076	1.87556e-06	C	A	Gut microbiota abundance (order Methanobacteriales id.120)
rs56131665	0.178661	0.039298	6.17988e-06	G	A	Gut microbiota abundance (order Methanobacteriales id.120)
rs73068003	-0.15814	0.0351803	8.44578e-06	G	T	Gut microbiota abundance (order Methanobacteriales id.120)
rs11018665	0.111465	0.0250516	6.51869e-06	A	T	Gut microbiota abundance (order Methanobacteriales id.120)
rs12825290	-0.216781	0.0493496	6.07561e-06	C	G	Gut microbiota abundance (order Methanobacteriales id.120)
rs75208022	-0.227245	0.048763	5.92107e-06	C	T	Gut microbiota abundance (order Methanobacteriales id.120)
rs73457410	0.21534	0.0436695	1.40854e-06	A	G	Gut microbiota abundance (order Methanobacteriales id.120)
rs6508769	-0.153519	0.0344519	8.22527e-06	C	T	Gut microbiota abundance (order Methanobacteriales id.120)
rs10424197	0.111274	0.0247517	9.27897e-06	A	G	Gut microbiota abundance (order Methanobacteriales id.120)
rs1340391	-0.0592004	0.0132244	6.73008e-06	T	C	Gut microbiota abundance (family Bacteroidaceae id.917)
rs11585893	-0.0740746	0.0147633	1.79511e-06	A	G	Gut microbiota abundance (family Bacteroidaceae id.917)
rs66710942	-0.0488038	0.0107412	5.8626e-06	T	C	Gut microbiota abundance (family Bacteroidaceae id.917)
rs2366421	-0.0528153	0.0117124	7.64945e-06	T	A	Gut microbiota abundance (family Bacteroidaceae id.917)
rs6795673	0.0538565	0.0105251	3.37909e-07	C	T	Gut microbiota abundance (family Bacteroidaceae id.917)
rs28757219	0.0818398	0.0170319	1.2942e-06	T	A	Gut microbiota abundance (family Bacteroidaceae id.917)
rs13207588	-0.059205	0.0131195	7.48497e-06	A	G	Gut microbiota abundance (family Bacteroidaceae id.917)
rs495004	-0.0607475	0.0129865	3.4209e-06	C	G	Gut microbiota abundance (family Bacteroidaceae id.917)
rs9507307	0.0604456	0.0129128	2.12711e-06	C	T	Gut microbiota abundance (family Bacteroidaceae id.917)
rs2023437	-0.0782325	0.0167634	5.01822e-06	T	C	Gut microbiota abundance (family Bacteroidaceae id.917)
rs17619981	0.0880978	0.0187002	2.68683e-06	T	G	Gut microbiota abundance (family Bacteroidaceae id.917)
rs66474973	0.0812515	0.0164479	6.80973e-07	G	T	Gut microbiota abundance (family Bacteroidaceae id.917)
rs73139353	-0.222573	0.0484634	8.71325e-06	A	C	Gut microbiota abundance (family Pasteurellaceae id.3689)
rs72756943	0.13988	0.0303029	3.3522e-06	G	A	Gut microbiota abundance (family Pasteurellaceae id.3689)
rs9382510	-0.0881865	0.0169965	2.476e-07	C	T	Gut microbiota abundance (family Pasteurellaceae id.3689)
rs12191680	0.102214	0.0197189	3.04902e-07	C	G	Gut microbiota abundance (family Pasteurellaceae id.3689)
rs6972479	-0.0781862	0.0175366	7.74819e-06	A	G	Gut microbiota abundance (family Pasteurellaceae id.3689)
rs62568866	-0.118018	0.0259206	7.2267e-06	T	A	Gut microbiota abundance (family Pasteurellaceae id.3689)
rs10965428	-0.119902	0.0258219	4.29151e-06	C	A	Gut microbiota abundance (family Pasteurellaceae id.3689)
rs78909003	-0.241159	0.0498372	2.04894e-06	T	C	Gut microbiota abundance (family Pasteurellaceae id.3689)
rs76022354	0.24289	0.0500406	1.82856e-06	C	T	Gut microbiota abundance (family Pasteurellaceae id.3689)
rs10840326	-0.0717634	0.0149229	1.43843e-06	C	G	Gut microbiota abundance (family Pasteurellaceae id.3689)
rs35510	0.122729	0.0264958	4.01578e-06	A	G	Gut microbiota abundance (family Pasteurellaceae id.3689)
rs12050685	-0.0670948	0.015239	9.18523e-06	A	G	Gut microbiota abundance (family Pasteurellaceae id.3689)
rs111582866	-0.113957	0.0256403	7.06627e-06	G	A	Gut microbiota abundance (family Pasteurellaceae id.3689)
rs9938097	0.0710386	0.0158024	8.22602e-06	C	T	Gut microbiota abundance (family Pasteurellaceae id.3689)
rs16970009	0.187381	0.0429572	7.31526e-06	A	G	Gut microbiota abundance (family Pasteurellaceae id.3689)
rs9895850	-0.176406	0.041017	9.0826e-06	T	C	Gut microbiota abundance (family Pasteurellaceae id.3689)
rs6092684	0.0684647	0.014674	3.44057e-06	A	T	Gut microbiota abundance (family Pasteurellaceae id.3689)
rs731534	-0.0986502	0.0216316	9.46303e-06	C	G	Gut microbiota abundance (family Pasteurellaceae id.3689)
rs4822728	0.0685479	0.0149032	4.71846e-06	T	C	Gut microbiota abundance (family Pasteurellaceae id.3689)
rs61779207	-0.0758309	0.0167762	6.7228e-06	G	A	Gut microbiota abundance (class Verrucomicrobiae id.4029)
rs11184341	-0.0655342	0.0142231	4.13409e-06	C	G	Gut microbiota abundance (class Verrucomicrobiae id.4029)
[truncated: 562 more rows]
