# Supplementary material for: Gut microbiota, inflammatory proteins and bone mineral density in different age groups: A Mendelian randomization study
Source: Medicine (Baltimore). 2025 Apr 4;104(14):e41875. doi: 10.1097/MD.0000000000041875 (PMC11977711; doi:10.1097/MD.0000000000041875)
Supplement: Supplementary file 2 [file medi-104-e41875-s002.xlsx]

## Sheet: Sheet1
Table S2. 1820 SNPs for the 91 inflammatory proteins
SNP	EA	OA	β	SE	EAF	Pval	Exposure
rs356283	T	G	0.0588	0.0123	0.6475	1.75e-06	Eukaryotic translation initiation factor 4E-binding protein 1 levels
rs10926313	A	G	-0.0884	0.0175	0.8334	4.39e-07	Eukaryotic translation initiation factor 4E-binding protein 1 levels
rs76686678	T	G	0.2607	0.0521	0.015	5.62e-07	Eukaryotic translation initiation factor 4E-binding protein 1 levels
rs5030072	T	C	0.0594	0.0119	0.5711	5.99e-07	Eukaryotic translation initiation factor 4E-binding protein 1 levels
rs3733402	A	G	-0.1305	0.0116	0.5102	2.32e-29	Eukaryotic translation initiation factor 4E-binding protein 1 levels
rs2731672	T	C	0.0926	0.0152	0.2679	1.11e-09	Eukaryotic translation initiation factor 4E-binding protein 1 levels
rs6963617	T	C	0.0754	0.0142	0.2938	1.1e-07	Eukaryotic translation initiation factor 4E-binding protein 1 levels
rs10792025	T	C	-0.0593	0.0124	0.3383	1.73e-06	Eukaryotic translation initiation factor 4E-binding protein 1 levels
rs181095999	T	C	-0.2226	0.0474	0.0227	2.65e-06	Eukaryotic translation initiation factor 4E-binding protein 1 levels
rs114302245	T	C	0.0791	0.0169	0.358	2.86e-06	Eukaryotic translation initiation factor 4E-binding protein 1 levels
rs2856226	T	C	-0.0995	0.0214	0.8975	3.33e-06	Eukaryotic translation initiation factor 4E-binding protein 1 levels
rs137887001	C	G	0.2235	0.0486	0.9827	4.25e-06	Eukaryotic translation initiation factor 4E-binding protein 1 levels
rs115657851	A	G	0.139	0.0293	0.0462	2.1e-06	Adenosine Deaminase levels
rs75492374	A	G	0.3552	0.077	0.9905	3.97e-06	Adenosine Deaminase levels
rs541944924	T	C	0.1673	0.0358	0.0316	2.97e-06	Adenosine Deaminase levels
rs111478357	T	C	0.2044	0.044	0.0243	3.39e-06	Adenosine Deaminase levels
rs10024178	T	C	-0.0925	0.0199	0.905	3.35e-06	Adenosine Deaminase levels
rs189104742	A	T	0.2754	0.0584	0.9857	2.41e-06	Adenosine Deaminase levels
rs62319741	T	C	0.1281	0.0258	0.9456	6.87e-07	Adenosine Deaminase levels
rs1608554	A	G	0.0598	0.0122	0.656	9.5e-07	Adenosine Deaminase levels
rs2527856	T	C	0.0562	0.0122	0.5989	4.09e-06	Adenosine Deaminase levels
rs4749761	A	T	0.5548	0.1204	0.0104	4.07e-06	Adenosine Deaminase levels
rs2620728	C	G	-0.0551	0.0119	0.5267	3.65e-06	Adenosine Deaminase levels
rs117645472	A	T	0.3494	0.0754	0.0125	3.59e-06	Adenosine Deaminase levels
rs111555146	C	G	-0.8597	0.025	0.9474	1e-200	Adenosine Deaminase levels
rs80212763	T	C	0.9687	0.0448	0.0189	1.1e-103	Adenosine Deaminase levels
rs12479560	A	G	0.12	0.0147	0.32	3.26e-16	Adenosine Deaminase levels
rs7292320	A	G	-0.0599	0.0131	0.2529	4.82e-06	Adenosine Deaminase levels
rs13303278	A	C	-0.0664	0.0144	0.5539	4.01e-06	Artemin levels
rs3003450	T	G	0.0632	0.0137	0.6627	3.97e-06	Artemin levels
rs76672219	A	C	-0.3226	0.0682	0.9882	2.24e-06	Artemin levels
rs62277657	A	G	0.0833	0.0166	0.1972	5.22e-07	Artemin levels
rs138311590	A	G	-0.0811	0.0176	0.84	4.07e-06	Artemin levels
rs9684768	C	G	0.0692	0.014	0.626	7.7e-07	Artemin levels
rs17340161	A	G	-0.0873	0.0189	0.8494	3.86e-06	Artemin levels
rs9496445	T	C	0.0853	0.0181	0.1545	2.44e-06	Artemin levels
rs142970662	A	G	0.311	0.0639	0.0191	1.13e-06	Artemin levels
rs4993886	A	T	-0.079	0.0162	0.6759	1.08e-06	Artemin levels
rs55885546	A	G	-0.2047	0.044	0.0245	3.28e-06	Artemin levels
rs1329733	A	G	-0.0674	0.0136	0.5323	7.2e-07	Artemin levels
rs142585779	T	C	0.2119	0.0435	0.038	1.11e-06	Artemin levels
rs117212234	T	C	0.0874	0.0186	0.8262	2.62e-06	Artemin levels
rs569463048	T	G	-0.2687	0.0588	0.028	4.88e-06	Artemin levels
rs77502336	C	G	0.0679	0.0141	0.318	1.47e-06	Artemin levels
rs118115625	T	C	0.1703	0.0362	0.0344	2.55e-06	Artemin levels
rs148226005	A	G	0.2112	0.0451	0.9758	2.83e-06	Artemin levels
rs1370215	T	C	-0.07	0.0153	0.7417	4.76e-06	Artemin levels
rs6509909	C	G	-0.0881	0.0176	0.8122	5.57e-07	Artemin levels
rs9941952	T	C	0.0765	0.0167	0.7151	4.63e-06	Artemin levels
rs2712427	A	G	0.0626	0.0134	0.4935	2.99e-06	Axin-1 levels
rs115455827	A	G	0.1447	0.0305	0.9489	2.09e-06	Axin-1 levels
rs117097664	A	C	0.2444	0.0522	0.0197	2.84e-06	Axin-1 levels
rs2691530	T	C	-0.067	0.0133	0.5969	4.71e-07	Axin-1 levels
rs2470622	A	G	-0.1229	0.0242	0.9127	3.8e-07	Axin-1 levels
rs7136254	A	T	0.1657	0.0359	0.9437	3.92e-06	Axin-1 levels
rs7171268	T	C	0.1554	0.0329	0.9514	2.32e-06	Axin-1 levels
rs148317708	A	G	-0.212	0.042	0.0295	4.47e-07	Axin-1 levels
rs428324	T	C	0.0692	0.0148	0.6047	2.93e-06	Axin-1 levels
rs6328	A	C	-0.0797	0.0122	0.3498	6.46e-11	beta-nerve growth factor levels
rs72673086	A	G	0.0584	0.0126	0.3152	3.57e-06	beta-nerve growth factor levels
rs4017	T	C	-0.1187	0.0258	0.9491	4.21e-06	beta-nerve growth factor levels
rs17689534	A	G	0.2208	0.0462	0.0229	1.76e-06	beta-nerve growth factor levels
rs12188775	T	G	0.1213	0.0247	0.9435	9.06e-07	beta-nerve growth factor levels
rs77493302	T	C	0.0853	0.0185	0.8904	4.01e-06	beta-nerve growth factor levels
rs2904780	A	C	-0.0685	0.0143	0.3918	1.67e-06	beta-nerve growth factor levels
rs397081	T	C	0.1203	0.0262	0.9514	4.4e-06	beta-nerve growth factor levels
rs9479501	T	G	0.0629	0.0137	0.2135	4.41e-06	beta-nerve growth factor levels
rs12533747	A	G	0.1389	0.0276	0.0802	4.84e-07	beta-nerve growth factor levels
rs17647697	A	C	-0.1617	0.0352	0.9727	4.35e-06	beta-nerve growth factor levels
rs12539643	C	G	0.1867	0.0408	0.966	4.74e-06	beta-nerve growth factor levels
rs62494116	T	C	0.0578	0.0117	0.6636	7.81e-07	beta-nerve growth factor levels
rs1878359	A	G	0.0626	0.0126	0.719	6.76e-07	beta-nerve growth factor levels
rs3128517	T	C	-0.0775	0.0118	0.4965	5.11e-11	beta-nerve growth factor levels
rs12259196	A	G	-0.075	0.0148	0.1928	4.03e-07	beta-nerve growth factor levels
rs4899264	C	G	-0.055	0.0117	0.5283	2.59e-06	beta-nerve growth factor levels
rs182658308	A	T	-0.2055	0.0432	0.9685	1.97e-06	beta-nerve growth factor levels
rs140072192	A	G	0.2773	0.0602	0.0196	4.1e-06	beta-nerve growth factor levels
rs62092633	T	C	-0.1249	0.0259	0.1005	1.42e-06	beta-nerve growth factor levels
rs34559191	T	C	0.0607	0.0124	0.3088	9.82e-07	beta-nerve growth factor levels
rs117164089	T	C	-0.271	0.0565	0.014	1.61e-06	beta-nerve growth factor levels
rs148834134	T	C	0.2541	0.0556	0.0235	4.87e-06	beta-nerve growth factor levels
rs13058191	C	G	-0.2164	0.0467	0.0256	3.59e-06	beta-nerve growth factor levels
rs34154371	T	C	-0.2016	0.0422	0.9714	1.78e-06	Caspase 8 levels
rs12073499	A	C	-0.0812	0.0167	0.8466	1.16e-06	Caspase 8 levels
rs56328050	C	G	-0.1987	0.0173	0.8696	1.56e-30	Caspase 8 levels
rs11695193	A	T	-0.0806	0.0162	0.1582	6.51e-07	Caspase 8 levels
rs11709039	T	C	0.0781	0.0168	0.856	3.34e-06	Caspase 8 levels
rs148608719	A	G	0.3474	0.0683	0.0145	3.65e-07	Caspase 8 levels
rs1034059	A	G	0.0681	0.0145	0.6981	2.65e-06	Caspase 8 levels
rs187405204	T	C	0.4195	0.0912	0.9851	4.23e-06	Caspase 8 levels
rs111764025	C	G	0.1095	0.0238	0.9304	4.21e-06	Caspase 8 levels
rs78449258	A	G	-0.2001	0.0428	0.9804	2.94e-06	Caspase 8 levels
rs73306603	T	C	0.2044	0.0412	0.978	7.01e-07	Caspase 8 levels
rs140844269	C	G	-0.3615	0.0776	0.0099	3.19e-06	Caspase 8 levels
rs1032417	C	G	-0.0858	0.0165	0.1545	1.99e-07	Caspase 8 levels
rs137887001	C	G	0.2318	0.0486	0.9827	1.85e-06	Caspase 8 levels
rs12075	A	G	0.0749	0.0114	0.5547	5.03e-11	Eotaxin levels
rs2228467	T	C	-0.3316	0.0225	0.9289	3.69e-49	Eotaxin levels
rs79684468	T	C	0.1502	0.0303	0.0433	7.16e-07	Eotaxin levels
rs2201150	T	C	0.0785	0.0123	0.3561	1.75e-10	Eotaxin levels
rs139597204	A	C	-0.3374	0.0714	0.0128	2.3e-06	Eotaxin levels
rs6894241	A	C	-0.0656	0.0137	0.2333	1.68e-06	Eotaxin levels
rs757973	A	G	0.2002	0.0205	0.09	1.58e-22	Eotaxin levels
rs73209015	A	T	-0.0913	0.0189	0.1104	1.36e-06	Eotaxin levels
rs79432525	T	G	0.1929	0.0422	0.9754	4.85e-06	Eotaxin levels
rs1564995	A	G	-0.0609	0.0131	0.6155	3.34e-06	Eotaxin levels
rs34536806	T	G	0.1017	0.0208	0.9023	1.01e-06	Eotaxin levels
rs35543857	A	G	-0.1138	0.0244	0.9282	3.1e-06	Eotaxin levels
rs114744647	T	C	0.2107	0.0451	0.9774	2.99e-06	Eotaxin levels
rs9940390	T	C	-0.0818	0.0133	0.7358	7.73e-10	Eotaxin levels
rs554698477	A	G	0.1063	0.0226	0.8771	2.56e-06	Eotaxin levels
rs79722574	T	C	-0.1215	0.0156	0.167	6.78e-15	Eotaxin levels
rs55843637	C	G	0.0555	0.0121	0.5296	4.5e-06	Eotaxin levels
rs2112920	C	G	0.0817	0.016	0.8362	3.29e-07	Eotaxin levels
rs139476527	T	G	0.2826	0.0606	0.0125	3.11e-06	Eotaxin levels
rs9976282	A	G	-0.1678	0.0345	0.0333	1.15e-06	Eotaxin levels
rs73171545	A	G	-0.0861	0.0187	0.1199	4.14e-06	Eotaxin levels
rs7595241	C	G	0.0615	0.013	0.6941	2.24e-06	C-C motif chemokine 19 levels
rs10496135	C	G	0.1856	0.0384	0.9689	1.34e-06	C-C motif chemokine 19 levels
rs13010492	C	G	-0.0803	0.0123	0.4754	6.65e-11	C-C motif chemokine 19 levels
rs113539352	C	G	0.4485	0.0922	0.992	1.15e-06	C-C motif chemokine 19 levels
rs62292952	T	G	0.2346	0.0185	0.8822	7.53e-37	C-C motif chemokine 19 levels
rs79086127	T	C	-0.2096	0.045	0.0195	3.2e-06	C-C motif chemokine 19 levels
rs4554017	T	C	0.0596	0.0122	0.3904	1.03e-06	C-C motif chemokine 19 levels
rs3792790	A	C	0.0551	0.012	0.4736	4.4e-06	C-C motif chemokine 19 levels
rs6870560	T	C	0.0863	0.0169	0.8559	3.28e-07	C-C motif chemokine 19 levels
rs9469127	C	G	-0.4884	0.0277	0.9365	1.41e-69	C-C motif chemokine 19 levels
rs28635588	A	G	-0.1775	0.0206	0.8408	6.9e-18	C-C motif chemokine 19 levels
rs1415763	C	G	0.0757	0.0157	0.1687	1.42e-06	C-C motif chemokine 19 levels
rs10242459	A	G	0.0729	0.0154	0.8219	2.2e-06	C-C motif chemokine 19 levels
rs73257451	T	C	-0.3645	0.0756	0.989	1.43e-06	C-C motif chemokine 19 levels
rs11574915	A	C	-0.1464	0.017	0.8639	7.19e-18	C-C motif chemokine 19 levels
rs34791102	A	G	0.1238	0.0265	0.0534	2.99e-06	C-C motif chemokine 19 levels
rs6486995	A	T	-0.0697	0.0135	0.2452	2.43e-07	C-C motif chemokine 19 levels
rs4766578	A	T	-0.0801	0.0132	0.5095	1.29e-09	C-C motif chemokine 19 levels
rs4907572	A	G	-0.0671	0.0137	0.2653	9.69e-07	C-C motif chemokine 19 levels
rs138108512	A	G	-0.2939	0.0616	0.0119	1.83e-06	C-C motif chemokine 19 levels
rs74764632	A	T	0.1349	0.0294	0.9557	4.47e-06	C-C motif chemokine 19 levels
rs147708384	T	C	-0.2707	0.0574	0.0151	2.4e-06	C-C motif chemokine 19 levels
rs138440733	A	G	-0.1724	0.036	0.0585	1.68e-06	C-C motif chemokine 19 levels
rs11582772	T	C	0.2585	0.0548	0.9859	2.39e-06	C-C motif chemokine 20 levels
rs111674022	T	C	-0.0953	0.0208	0.0967	4.61e-06	C-C motif chemokine 20 levels
rs10207134	T	C	-0.0996	0.0128	0.326	7.18e-15	C-C motif chemokine 20 levels
rs13185268	T	C	0.1091	0.0239	0.9296	5e-06	C-C motif chemokine 20 levels
rs11242693	T	C	0.0637	0.0135	0.3674	2.38e-06	C-C motif chemokine 20 levels
rs9274623	T	G	-0.076	0.0148	0.215	2.82e-07	C-C motif chemokine 20 levels
rs742493	T	C	0.1459	0.0185	0.883	3.11e-15	C-C motif chemokine 20 levels
rs1129474	T	C	0.0573	0.012	0.5396	1.8e-06	C-C motif chemokine 20 levels
rs2796032	T	C	0.0636	0.0127	0.3159	5.5e-07	C-C motif chemokine 20 levels
rs41302923	A	G	0.1939	0.0414	0.9774	2.82e-06	C-C motif chemokine 20 levels
rs10837780	T	C	0.1191	0.026	0.9413	4.63e-06	C-C motif chemokine 20 levels
rs73072893	A	G	0.2057	0.0422	0.9739	1.09e-06	C-C motif chemokine 20 levels
rs564398411	T	C	0.3494	0.0713	0.9856	9.56e-07	C-C motif chemokine 20 levels
rs4981022	A	G	0.0635	0.0128	0.6933	7.02e-07	C-C motif chemokine 20 levels
rs151092565	T	C	-0.1512	0.0328	0.0376	4.03e-06	C-C motif chemokine 20 levels
rs2003431	A	T	-0.1602	0.0344	0.0632	3.21e-06	C-C motif chemokine 20 levels
rs6498926	A	T	0.0616	0.0134	0.3426	4.29e-06	C-C motif chemokine 20 levels
rs117753190	C	G	-0.185	0.0359	0.9688	2.56e-07	C-C motif chemokine 20 levels
rs117900576	C	G	-0.2256	0.0429	0.9694	1.45e-07	C-C motif chemokine 20 levels
rs6420556	T	C	-0.0736	0.0158	0.1755	3.19e-06	C-C motif chemokine 20 levels
rs35833676	T	C	0.0804	0.0166	0.1452	1.28e-06	C-C motif chemokine 20 levels
rs13049624	A	G	-0.1315	0.0276	0.9476	1.89e-06	C-C motif chemokine 20 levels
rs5769672	T	G	-0.1184	0.0257	0.9406	4.09e-06	C-C motif chemokine 20 levels
rs74127049	C	G	0.0603	0.0132	0.608	4.92e-06	C-C motif chemokine 23 levels
rs146074782	A	G	-0.3061	0.0626	0.0116	1.01e-06	C-C motif chemokine 23 levels
rs1001495	T	C	0.0983	0.0215	0.9113	4.83e-06	C-C motif chemokine 23 levels
rs143910182	T	C	0.2157	0.0449	0.0255	1.56e-06	C-C motif chemokine 23 levels
rs116683909	A	G	-0.21	0.0426	0.0278	8.24e-07	C-C motif chemokine 23 levels
rs74491711	A	G	0.1273	0.0278	0.048	4.67e-06	C-C motif chemokine 23 levels
rs4317138	T	C	0.0585	0.0127	0.6736	4.1e-06	C-C motif chemokine 23 levels
rs2870238	T	C	0.0574	0.0114	0.4869	4.78e-07	C-C motif chemokine 23 levels
rs12204524	C	G	0.1164	0.0237	0.9291	9.04e-07	C-C motif chemokine 23 levels
rs4719850	T	C	-0.0548	0.0118	0.5907	3.42e-06	C-C motif chemokine 23 levels
rs73071153	A	G	-0.1497	0.0319	0.0393	2.7e-06	C-C motif chemokine 23 levels
rs1926742	A	G	0.0574	0.0125	0.3093	4.39e-06	C-C motif chemokine 23 levels
rs77354000	A	G	-0.2064	0.0437	0.9788	2.32e-06	C-C motif chemokine 23 levels
rs11017721	A	G	0.0971	0.0186	0.1154	1.79e-07	C-C motif chemokine 23 levels
rs112492	A	G	-0.0692	0.014	0.7293	7.7e-07	C-C motif chemokine 23 levels
rs17735284	A	T	0.0927	0.0202	0.0922	4.45e-06	C-C motif chemokine 23 levels
rs77083410	C	G	0.224	0.0416	0.0223	7.26e-08	C-C motif chemokine 23 levels
rs73114426	A	G	0.0948	0.0207	0.0846	4.66e-06	C-C motif chemokine 23 levels
rs12949647	A	G	-0.0643	0.0137	0.7287	2.69e-06	C-C motif chemokine 23 levels
rs7225405	T	G	-0.2256	0.0291	0.0643	9e-15	C-C motif chemokine 23 levels
rs117639761	A	C	-0.3246	0.0413	0.9561	3.85e-15	C-C motif chemokine 23 levels
rs712048	A	C	-0.5147	0.0158	0.1497	1e-200	C-C motif chemokine 23 levels
rs16971993	T	C	-0.1285	0.025	0.0956	2.75e-07	C-C motif chemokine 23 levels
rs77527696	T	C	-0.2538	0.0465	0.0298	4.81e-08	C-C motif chemokine 23 levels
rs438811	T	C	0.0669	0.0138	0.2405	1.25e-06	C-C motif chemokine 23 levels
rs113959305	T	C	-0.1397	0.0285	0.0559	9.5e-07	C-C motif chemokine 23 levels
rs11589432	C	G	0.0566	0.0119	0.4781	1.97e-06	C-C motif chemokine 25 levels
rs143132666	A	C	-0.1934	0.0406	0.0225	1.9e-06	C-C motif chemokine 25 levels
rs149395110	T	C	-0.2782	0.0609	0.0129	4.92e-06	C-C motif chemokine 25 levels
rs7611785	A	G	0.0941	0.0198	0.103	2.01e-06	C-C motif chemokine 25 levels
rs851850	A	G	-0.0777	0.0163	0.846	1.87e-06	C-C motif chemokine 25 levels
rs7806274	T	C	-0.0755	0.0161	0.1668	2.74e-06	C-C motif chemokine 25 levels
rs111437511	T	C	0.1437	0.0297	0.0428	1.31e-06	C-C motif chemokine 25 levels
rs1705699	T	C	-0.0546	0.0116	0.5447	2.52e-06	C-C motif chemokine 25 levels
rs12114935	A	G	0.0769	0.0142	0.7856	6.11e-08	C-C motif chemokine 25 levels
rs11140450	A	T	-0.2681	0.0579	0.9693	3.65e-06	C-C motif chemokine 25 levels
rs116534774	T	C	0.3717	0.0777	0.9916	1.72e-06	C-C motif chemokine 25 levels
rs635634	T	C	-0.2482	0.0166	0.1875	1.52e-50	C-C motif chemokine 25 levels
rs79990760	A	G	0.2192	0.0478	0.9825	4.52e-06	C-C motif chemokine 25 levels
rs11028036	A	G	0.0546	0.0117	0.5707	3.06e-06	C-C motif chemokine 25 levels
rs200184122	T	C	-0.0822	0.018	0.6982	4.96e-06	C-C motif chemokine 25 levels
rs10792444	T	C	-0.0865	0.0181	0.8838	1.76e-06	C-C motif chemokine 25 levels
rs636479	A	G	0.0548	0.0119	0.3757	4.12e-06	C-C motif chemokine 25 levels
rs7296588	A	G	-0.1159	0.0116	0.4365	1.66e-23	C-C motif chemokine 25 levels
rs7137942	A	G	-0.0637	0.0133	0.6502	1.67e-06	C-C motif chemokine 25 levels
rs521795	T	C	-0.0624	0.0122	0.3844	3.14e-07	C-C motif chemokine 25 levels
rs147851492	A	G	0.2127	0.0449	0.0215	2.17e-06	C-C motif chemokine 25 levels
rs12606983	T	C	-0.0673	0.0134	0.2475	5.1e-07	C-C motif chemokine 25 levels
rs10401186	A	G	0.1261	0.0178	0.1309	1.4e-12	C-C motif chemokine 25 levels
rs62124688	A	G	-0.7591	0.0145	0.8223	1e-200	C-C motif chemokine 25 levels
rs62126084	A	T	-0.1775	0.0156	0.1669	5.37e-30	C-C motif chemokine 25 levels
rs10426282	T	G	-0.0733	0.012	0.4919	1.01e-09	C-C motif chemokine 25 levels
rs516316	C	G	-0.3279	0.0114	0.4445	6.2e-182	C-C motif chemokine 25 levels
rs1514964	T	C	-0.1263	0.0264	0.9486	1.72e-06	C-C motif chemokine 28 levels
rs6671688	T	C	0.0534	0.0116	0.5411	4.16e-06	C-C motif chemokine 28 levels
rs291084	C	G	0.0638	0.0111	0.5279	9.04e-09	C-C motif chemokine 28 levels
rs76291845	A	G	0.2696	0.0542	0.9859	6.55e-07	C-C motif chemokine 28 levels
rs112641086	T	C	-0.1056	0.0198	0.0895	9.64e-08	C-C motif chemokine 28 levels
rs2866626	C	G	-0.0597	0.0121	0.6079	8.06e-07	C-C motif chemokine 28 levels
rs7661151	T	C	0.0531	0.0116	0.6323	4.7e-06	C-C motif chemokine 28 levels
rs4866742	T	C	0.0702	0.0122	0.4126	8.71e-09	C-C motif chemokine 28 levels
rs116782490	A	C	0.2298	0.0488	0.9815	2.49e-06	C-C motif chemokine 28 levels
rs78843608	A	G	-0.1684	0.0323	0.0376	1.85e-07	C-C motif chemokine 28 levels
rs2631360	A	G	0.0597	0.0128	0.5481	3.1e-06	C-C motif chemokine 28 levels
rs143400203	T	C	0.1812	0.0392	0.0244	3.79e-06	C-C motif chemokine 28 levels
rs76669782	A	C	-0.2853	0.0513	0.0176	2.68e-08	C-C motif chemokine 28 levels
rs587611953	A	C	-0.115	0.0231	0.1851	6.41e-07	C-C motif chemokine 28 levels
rs2477954	T	C	-0.058	0.012	0.6211	1.34e-06	C-C motif chemokine 28 levels
rs78552613	T	C	-0.1844	0.0395	0.0271	3.04e-06	C-C motif chemokine 28 levels
rs371663005	A	G	-0.0959	0.0208	0.8571	4.02e-06	C-C motif chemokine 28 levels
rs73000929	A	G	-0.1935	0.0355	0.0347	5.02e-08	C-C motif chemokine 28 levels
rs6580980	A	G	-0.0688	0.0118	0.4015	5.53e-09	C-C motif chemokine 28 levels
rs546951873	A	G	0.3427	0.0672	0.0122	3.4e-07	C-C motif chemokine 28 levels
rs77569365	T	G	0.129	0.0282	0.9561	4.77e-06	C-C motif chemokine 28 levels
rs11078696	T	G	-0.0855	0.017	0.7824	4.92e-07	C-C motif chemokine 28 levels
rs55843637	C	G	0.0549	0.0119	0.5287	3.96e-06	C-C motif chemokine 28 levels
rs71363004	C	G	0.2181	0.0466	0.9802	2.87e-06	C-C motif chemokine 28 levels
rs113582651	T	G	0.242	0.0523	0.0489	3.71e-06	C-C motif chemokine 28 levels
rs139902	A	C	0.0684	0.0121	0.3659	1.58e-08	C-C motif chemokine 28 levels
rs116193969	A	T	0.2915	0.0617	0.0134	2.31e-06	C-C motif chemokine 4 levels
rs116309267	C	G	0.1956	0.0405	0.0299	1.37e-06	C-C motif chemokine 4 levels
rs113341849	A	G	0.5651	0.0184	0.1268	1e-200	C-C motif chemokine 4 levels
rs140505982	T	C	-0.2294	0.0415	0.0248	3.24e-08	C-C motif chemokine 4 levels
rs5743614	T	C	0.0728	0.0143	0.2565	3.56e-07	C-C motif chemokine 4 levels
rs111476793	A	G	0.0869	0.019	0.1344	4.79e-06	C-C motif chemokine 4 levels
rs78044056	A	G	-0.2607	0.0552	0.0138	2.33e-06	C-C motif chemokine 4 levels
rs42279	T	C	0.0743	0.0162	0.1598	4.51e-06	C-C motif chemokine 4 levels
rs112315344	T	G	0.2123	0.0455	0.0284	3.07e-06	C-C motif chemokine 4 levels
rs10990301	A	T	0.085	0.0186	0.8839	4.88e-06	C-C motif chemokine 4 levels
rs56131468	A	G	0.0833	0.0178	0.1323	2.87e-06	C-C motif chemokine 4 levels
rs143960014	A	G	0.1953	0.0416	0.0228	2.67e-06	C-C motif chemokine 4 levels
rs1161092	A	G	-0.0635	0.0125	0.6742	3.77e-07	C-C motif chemokine 4 levels
rs72800563	T	G	-0.1765	0.0374	0.9693	2.37e-06	C-C motif chemokine 4 levels
rs1634503	A	G	-0.0745	0.0138	0.2416	6.72e-08	C-C motif chemokine 4 levels
rs8064426	A	G	-0.4104	0.0173	0.1459	2.11e-124	C-C motif chemokine 4 levels
rs17692864	T	C	0.2321	0.0283	0.9406	2.38e-16	C-C motif chemokine 4 levels
rs137896358	T	C	0.2797	0.0551	0.0186	3.85e-07	C-C motif chemokine 4 levels
rs4817032	A	T	-0.0899	0.0196	0.8283	4.5e-06	C-C motif chemokine 4 levels
rs10903115	A	G	-0.0559	0.0122	0.4429	4.61e-06	Natural killer cell receptor 2B4 levels
rs3828139	T	C	0.0744	0.0119	0.4677	4.05e-10	Natural killer cell receptor 2B4 levels
rs147033439	A	G	0.2053	0.0411	0.0249	5.88e-07	Natural killer cell receptor 2B4 levels
rs11265488	A	G	-0.0624	0.0118	0.4675	1.24e-07	Natural killer cell receptor 2B4 levels
rs11265493	A	G	0.2122	0.0119	0.4066	3.99e-71	Natural killer cell receptor 2B4 levels
rs4672486	A	G	0.0661	0.0117	0.4329	1.61e-08	Natural killer cell receptor 2B4 levels
rs1434219	T	C	-0.0589	0.0123	0.4388	1.68e-06	Natural killer cell receptor 2B4 levels
rs56272634	T	C	0.0704	0.0126	0.6994	2.31e-08	Natural killer cell receptor 2B4 levels
rs1574847	C	G	-0.0637	0.0139	0.2366	4.59e-06	Natural killer cell receptor 2B4 levels
rs114758826	A	G	-0.1804	0.0337	0.0393	8.65e-08	Natural killer cell receptor 2B4 levels
rs78142752	T	C	0.2288	0.0497	0.0184	4.15e-06	Natural killer cell receptor 2B4 levels
rs6928352	A	G	-0.1074	0.0215	0.0794	5.87e-07	Natural killer cell receptor 2B4 levels
rs2554697	A	G	0.0627	0.0134	0.6347	2.88e-06	Natural killer cell receptor 2B4 levels
rs34826779	T	G	0.063	0.0138	0.248	4.99e-06	Natural killer cell receptor 2B4 levels
rs10992054	T	C	-0.3705	0.0763	0.9873	1.2e-06	Natural killer cell receptor 2B4 levels
rs11020961	A	G	0.0768	0.0161	0.8167	1.84e-06	Natural killer cell receptor 2B4 levels
rs11220506	A	G	-0.0702	0.0147	0.1876	1.79e-06	Natural killer cell receptor 2B4 levels
rs3184504	T	C	0.116	0.0128	0.4764	1.27e-19	Natural killer cell receptor 2B4 levels
rs149458216	A	C	-0.2146	0.047	0.0182	4.97e-06	Natural killer cell receptor 2B4 levels
rs72837690	T	C	-0.0776	0.0125	0.6405	5.37e-10	Natural killer cell receptor 2B4 levels
rs139924614	A	G	0.1618	0.0348	0.9666	3.33e-06	Natural killer cell receptor 2B4 levels
rs4278412	C	G	0.1978	0.0413	0.0203	1.67e-06	CD40L receptor levels
rs138897138	A	G	0.109	0.0216	0.914	4.5e-07	CD40L receptor levels
rs4664334	T	C	0.0541	0.0118	0.5003	4.55e-06	CD40L receptor levels
rs3967170	A	G	0.0789	0.017	0.1353	3.46e-06	CD40L receptor levels
rs12500563	T	G	0.3143	0.0687	0.9875	4.76e-06	CD40L receptor levels
rs9993874	A	G	-0.0582	0.0125	0.4883	3.22e-06	CD40L receptor levels
rs141401004	C	G	-0.0662	0.0129	0.4415	2.87e-07	CD40L receptor levels
rs551896428	T	C	-0.3275	0.0705	0.9887	3.39e-06	CD40L receptor levels
rs200824954	T	G	0.1568	0.0335	0.0642	2.86e-06	CD40L receptor levels
rs75626299	C	G	0.1458	0.0316	0.9638	3.95e-06	CD40L receptor levels
rs9526031	A	C	0.064	0.012	0.4882	9.64e-08	CD40L receptor levels
rs8024256	A	G	-0.0562	0.0121	0.3092	3.41e-06	CD40L receptor levels
rs404842	A	G	-0.0599	0.0123	0.6433	1.12e-06	CD40L receptor levels
rs7250371	T	C	0.0686	0.0116	0.3648	3.34e-09	CD40L receptor levels
rs117191103	T	C	0.3553	0.0437	0.0208	4.28e-16	CD40L receptor levels
rs73128569	A	T	-0.1788	0.0268	0.9406	2.53e-11	CD40L receptor levels
rs6032663	T	G	-0.4505	0.0126	0.256	1e-200	CD40L receptor levels
rs138739860	T	G	0.1632	0.0351	0.9648	3.33e-06	CD40L receptor levels
rs12152184	A	G	0.1085	0.0205	0.8849	1.21e-07	CD40L receptor levels
rs61768480	A	G	0.0695	0.0147	0.2776	2.27e-06	T-cell surface glycoprotein CD5 levels
rs61747728	T	C	0.1841	0.0313	0.0399	4.06e-09	T-cell surface glycoprotein CD5 levels
rs13010492	C	G	-0.0589	0.0122	0.4754	1.38e-06	T-cell surface glycoprotein CD5 levels
rs563284470	A	G	0.1833	0.0391	0.9694	2.76e-06	T-cell surface glycoprotein CD5 levels
rs138861398	A	C	-0.0803	0.0151	0.2321	1.05e-07	T-cell surface glycoprotein CD5 levels
rs74874989	A	G	0.141	0.0292	0.1033	1.37e-06	T-cell surface glycoprotein CD5 levels
rs4073745	A	G	-0.0683	0.0131	0.7003	1.85e-07	T-cell surface glycoprotein CD5 levels
rs72821405	T	C	-0.1014	0.0217	0.0833	2.97e-06	T-cell surface glycoprotein CD5 levels
rs527506034	A	G	0.0832	0.016	0.8464	1.99e-07	T-cell surface glycoprotein CD5 levels
rs3104373	T	C	0.0973	0.0165	0.1469	3.7e-09	T-cell surface glycoprotein CD5 levels
rs2237450	T	C	0.0623	0.0124	0.6389	5.06e-07	T-cell surface glycoprotein CD5 levels
rs17345759	A	C	-0.1134	0.0245	0.9301	3.68e-06	T-cell surface glycoprotein CD5 levels
rs17769062	T	C	0.1638	0.0334	0.9589	9.38e-07	T-cell surface glycoprotein CD5 levels
rs192582121	A	T	-0.4169	0.0806	0.9916	2.31e-07	T-cell surface glycoprotein CD5 levels
rs117276991	A	G	-0.1261	0.0256	0.0751	8.4e-07	T-cell surface glycoprotein CD5 levels
rs12416520	A	G	-0.0629	0.0132	0.7492	1.89e-06	T-cell surface glycoprotein CD5 levels
rs60562286	A	T	-0.1681	0.0352	0.0327	1.79e-06	T-cell surface glycoprotein CD5 levels
rs4910962	A	C	0.1465	0.0312	0.9341	2.66e-06	T-cell surface glycoprotein CD5 levels
rs4939490	C	G	0.1083	0.012	0.6328	1.8e-19	T-cell surface glycoprotein CD5 levels
rs674379	C	G	0.1193	0.0126	0.6395	2.85e-21	T-cell surface glycoprotein CD5 levels
rs1259355	A	G	0.0569	0.0119	0.4361	1.74e-06	T-cell surface glycoprotein CD5 levels
rs3184504	T	C	0.1427	0.0128	0.4764	7.29e-29	T-cell surface glycoprotein CD5 levels
rs117516652	A	G	0.2374	0.0476	0.9826	6.12e-07	T-cell surface glycoprotein CD5 levels
rs11622090	T	C	-0.0588	0.0128	0.3206	4.35e-06	T-cell surface glycoprotein CD5 levels
rs7242462	A	G	-0.1199	0.0187	0.8853	1.44e-10	T-cell surface glycoprotein CD5 levels
rs4893	A	G	0.1471	0.0313	0.9627	2.61e-06	T-cell surface glycoprotein CD5 levels
rs143374617	T	C	0.1766	0.0329	0.0397	7.97e-08	T-cell surface glycoprotein CD6 isoform levels
rs841332	A	G	-0.0721	0.0154	0.8286	2.84e-06	T-cell surface glycoprotein CD6 isoform levels
rs12074680	A	G	-0.1855	0.0392	0.0301	2.22e-06	T-cell surface glycoprotein CD6 isoform levels
rs35086654	T	C	-0.2416	0.0517	0.017	2.97e-06	T-cell surface glycoprotein CD6 isoform levels
rs72969761	A	T	-0.1796	0.0376	0.97	1.78e-06	T-cell surface glycoprotein CD6 isoform levels
rs74886615	A	T	0.0688	0.0129	0.6149	9.64e-08	T-cell surface glycoprotein CD6 isoform levels
rs574143589	T	C	-0.3481	0.0733	0.9886	2.04e-06	T-cell surface glycoprotein CD6 isoform levels
rs9691968	A	C	0.0646	0.0134	0.2505	1.43e-06	T-cell surface glycoprotein CD6 isoform levels
rs115830154	A	G	-0.0831	0.0169	0.8277	8.78e-07	T-cell surface glycoprotein CD6 isoform levels
rs60988380	T	C	0.0955	0.0193	0.1058	7.49e-07	T-cell surface glycoprotein CD6 isoform levels
rs11230282	A	G	0.0613	0.0132	0.261	3.42e-06	T-cell surface glycoprotein CD6 isoform levels
rs550421	A	G	0.3	0.0115	0.5559	5.13e-150	T-cell surface glycoprotein CD6 isoform levels
rs7396422	T	C	0.4025	0.0118	0.3408	1e-200	T-cell surface glycoprotein CD6 isoform levels
rs7119502	A	G	-0.2482	0.0303	0.0439	2.58e-16	T-cell surface glycoprotein CD6 isoform levels
rs2241002	T	C	0.0848	0.0155	0.1739	4.48e-08	T-cell surface glycoprotein CD6 isoform levels
rs534268736	T	C	0.2909	0.0584	0.0166	6.32e-07	T-cell surface glycoprotein CD6 isoform levels
rs597808	A	G	0.116	0.0134	0.4779	4.86e-18	T-cell surface glycoprotein CD6 isoform levels
rs8051133	A	G	-0.1079	0.0236	0.0691	4.83e-06	T-cell surface glycoprotein CD6 isoform levels
rs35634144	C	G	0.1752	0.0376	0.9711	3.17e-06	T-cell surface glycoprotein CD6 isoform levels
rs61782461	T	C	-0.2176	0.0471	0.9829	3.84e-06	CUB domain-containing protein 1 levels
rs2990246	C	G	-0.0566	0.012	0.4028	2.4e-06	CUB domain-containing protein 1 levels
rs59872649	A	G	-0.1093	0.0232	0.0652	2.46e-06	CUB domain-containing protein 1 levels
rs34027772	T	C	0.0757	0.0143	0.2607	1.2e-07	CUB domain-containing protein 1 levels
rs7618923	T	C	-0.1738	0.0151	0.1811	1.18e-30	CUB domain-containing protein 1 levels
rs2276862	C	G	0.303	0.0146	0.8212	1.14e-95	CUB domain-containing protein 1 levels
rs35478654	T	C	-0.148	0.0312	0.0367	2.1e-06	CUB domain-containing protein 1 levels
rs111476793	A	G	0.0895	0.0182	0.1339	8.76e-07	CUB domain-containing protein 1 levels
rs10044847	C	G	-0.0781	0.0156	0.8283	5.55e-07	CUB domain-containing protein 1 levels
rs6452820	A	G	-0.0738	0.0159	0.8367	3.46e-06	CUB domain-containing protein 1 levels
rs9272226	T	C	-0.0933	0.0118	0.6505	2.64e-15	CUB domain-containing protein 1 levels
rs118116993	A	T	0.0957	0.0197	0.0969	1.19e-06	CUB domain-containing protein 1 levels
rs573808300	A	G	-0.2998	0.0599	0.0121	5.59e-07	CUB domain-containing protein 1 levels
rs6991332	T	C	-0.0579	0.0119	0.6455	1.14e-06	CUB domain-containing protein 1 levels
rs10964983	C	G	-0.0616	0.0114	0.5862	6.53e-08	CUB domain-containing protein 1 levels
rs672806	A	G	0.0816	0.0116	0.4097	2e-12	CUB domain-containing protein 1 levels
rs12290068	A	G	0.1221	0.0122	0.3187	1.4e-23	CUB domain-containing protein 1 levels
rs17078000	A	G	0.0609	0.0128	0.7179	1.96e-06	CUB domain-containing protein 1 levels
rs28535751	T	C	-0.0541	0.0118	0.6294	4.55e-06	CUB domain-containing protein 1 levels
rs544425471	C	G	0.3879	0.084	0.9894	3.88e-06	CUB domain-containing protein 1 levels
rs12928188	A	T	-0.0658	0.0134	0.2312	9.09e-07	CUB domain-containing protein 1 levels
rs74811341	T	C	-0.1323	0.0277	0.0513	1.79e-06	CUB domain-containing protein 1 levels
rs7506429	A	C	0.0737	0.0144	0.7965	3.09e-07	CUB domain-containing protein 1 levels
rs4804148	T	C	-0.0619	0.0125	0.7187	7.35e-07	CUB domain-containing protein 1 levels
rs146583535	A	G	0.4557	0.0968	0.0265	2.51e-06	CUB domain-containing protein 1 levels
rs191929998	A	G	-0.1938	0.0409	0.9581	2.15e-06	CUB domain-containing protein 1 levels
rs7538029	A	C	0.0775	0.0165	0.2211	2.64e-06	Macrophage colony-stimulating factor 1 levels
rs17610659	T	C	0.1684	0.0118	0.4821	3.31e-46	Macrophage colony-stimulating factor 1 levels
rs142421172	A	G	0.1439	0.031	0.044	3.45e-06	Macrophage colony-stimulating factor 1 levels
rs11685487	T	C	0.0944	0.0196	0.1197	1.46e-06	Macrophage colony-stimulating factor 1 levels
rs116443177	T	C	0.0827	0.0173	0.1595	1.75e-06	Macrophage colony-stimulating factor 1 levels
rs115370595	A	G	-0.2277	0.0496	0.9815	4.42e-06	Macrophage colony-stimulating factor 1 levels
rs534521503	T	G	0.1366	0.0284	0.0881	1.51e-06	Macrophage colony-stimulating factor 1 levels
rs563284470	A	G	0.2087	0.0385	0.9696	5.93e-08	Macrophage colony-stimulating factor 1 levels
rs76421506	A	G	0.0778	0.0168	0.853	3.64e-06	Macrophage colony-stimulating factor 1 levels
rs74849049	T	G	-0.0914	0.02	0.8992	4.88e-06	Macrophage colony-stimulating factor 1 levels
rs78652121	C	G	-0.1189	0.026	0.0697	4.81e-06	Macrophage colony-stimulating factor 1 levels
rs10042665	C	G	0.0583	0.0122	0.3043	1.76e-06	Macrophage colony-stimulating factor 1 levels
rs2523992	T	G	-0.075	0.0152	0.8323	8.05e-07	Macrophage colony-stimulating factor 1 levels
rs1605333	C	G	-0.0601	0.0124	0.6484	1.25e-06	Macrophage colony-stimulating factor 1 levels
rs17734417	T	C	-0.1225	0.0265	0.9466	3.79e-06	Macrophage colony-stimulating factor 1 levels
rs75869070	A	G	0.1151	0.0239	0.936	1.47e-06	Macrophage colony-stimulating factor 1 levels
rs72783071	T	C	-0.199	0.0414	0.0231	1.53e-06	Macrophage colony-stimulating factor 1 levels
rs7227917	A	G	-0.0872	0.0185	0.8823	2.43e-06	Macrophage colony-stimulating factor 1 levels
rs117591817	C	G	-0.1989	0.0435	0.0348	4.82e-06	Macrophage colony-stimulating factor 1 levels
rs1536565	A	G	-0.1244	0.0264	0.9481	2.45e-06	Cystatin D levels
rs930735	A	G	0.0579	0.0114	0.547	3.8e-07	Cystatin D levels
rs13397003	T	G	0.0701	0.0141	0.7748	6.64e-07	Cystatin D levels
rs72980022	A	G	0.0607	0.0126	0.2813	1.45e-06	Cystatin D levels
rs13127297	A	G	0.0545	0.0117	0.4095	3.19e-06	Cystatin D levels
rs150547	A	C	0.0548	0.0119	0.4071	4.12e-06	Cystatin D levels
rs139918398	T	C	0.3373	0.0676	0.0111	6.05e-07	Cystatin D levels
rs79359257	T	C	0.073	0.0156	0.8152	2.88e-06	Cystatin D levels
rs9327707	T	C	0.059	0.0118	0.3955	5.73e-07	Cystatin D levels
rs3889401	A	G	0.0885	0.0191	0.8624	3.6e-06	Cystatin D levels
rs62436191	A	G	0.1194	0.0234	0.0762	3.35e-07	Cystatin D levels
rs9455923	A	G	0.0537	0.0115	0.4261	3.02e-06	Cystatin D levels
rs17154027	A	G	-0.0558	0.0121	0.6302	4e-06	Cystatin D levels
rs4507745	T	C	0.057	0.0122	0.6482	2.98e-06	Cystatin D levels
rs962720	T	C	0.0558	0.0119	0.5837	2.74e-06	Cystatin D levels
rs140505821	A	G	0.3276	0.0691	0.0089	2.13e-06	Cystatin D levels
rs4756151	A	C	-0.094	0.0172	0.1273	4.63e-08	Cystatin D levels
rs12294339	T	C	0.0702	0.0118	0.3671	2.7e-09	Cystatin D levels
rs11054069	T	C	0.1674	0.013	0.7421	6.07e-38	Cystatin D levels
rs141192864	T	C	0.1016	0.0213	0.0812	1.84e-06	Cystatin D levels
rs4766797	A	G	-0.0574	0.0117	0.4935	9.3e-07	Cystatin D levels
rs67020211	T	G	0.079	0.0115	0.4609	6.44e-12	Cystatin D levels
rs60586299	T	C	-0.0654	0.0134	0.3077	1.06e-06	Cystatin D levels
rs470841	T	C	0.0568	0.0119	0.6369	1.81e-06	Cystatin D levels
rs516316	C	G	0.0845	0.0115	0.4441	2.01e-13	Cystatin D levels
rs12625710	T	C	-0.0591	0.0118	0.5968	5.49e-07	Cystatin D levels
rs545618673	T	C	-0.1583	0.031	0.9217	3.28e-07	Cystatin D levels
rs71338682	A	T	-0.1433	0.0165	0.6699	3.79e-18	Cystatin D levels
rs6049191	T	G	0.6649	0.0137	0.19	1e-200	Cystatin D levels
rs6083489	A	G	0.2365	0.0474	0.9818	6.06e-07	Cystatin D levels
rs697699	A	C	0.1098	0.0237	0.0675	3.61e-06	Cystatin D levels
rs7275493	T	C	-0.0572	0.0119	0.6243	1.53e-06	Cystatin D levels
rs77121303	A	G	-0.2516	0.0532	0.983	2.25e-06	Cystatin D levels
rs114359340	A	G	-0.1881	0.0405	0.9747	3.41e-06	Fractalkine levels
rs77915710	A	G	-0.1436	0.0304	0.0402	2.32e-06	Fractalkine levels
rs111472651	C	G	-0.1191	0.0248	0.9355	1.57e-06	Fractalkine levels
rs11682107	A	G	-0.0675	0.0126	0.5568	8.45e-08	Fractalkine levels
rs1976172	C	G	-0.0569	0.012	0.3525	2.12e-06	Fractalkine levels
rs3732378	A	G	0.0941	0.0154	0.1671	9.94e-10	Fractalkine levels
rs35026817	T	G	0.0633	0.0122	0.3327	2.12e-07	Fractalkine levels
rs980364	A	G	0.1479	0.0301	0.9343	8.94e-07	Fractalkine levels
rs12331618	A	G	-0.0582	0.0114	0.4914	3.3e-07	Fractalkine levels
rs13167439	T	C	-0.0903	0.0193	0.89	2.89e-06	Fractalkine levels
rs2731674	T	G	-0.0681	0.0128	0.274	1.04e-07	Fractalkine levels
rs2442752	T	C	-0.0589	0.0117	0.6177	4.8e-07	Fractalkine levels
rs7763262	T	C	0.0811	0.012	0.3484	1.4e-11	Fractalkine levels
rs2736723	A	T	0.0597	0.012	0.4243	6.52e-07	Fractalkine levels
rs56397903	A	G	0.1968	0.0424	0.9744	3.46e-06	Fractalkine levels
rs571946532	A	C	-0.2404	0.0512	0.981	2.66e-06	Fractalkine levels
rs635634	T	C	-0.1145	0.0166	0.1884	5.29e-12	Fractalkine levels
rs712137	A	C	0.0563	0.012	0.6601	2.71e-06	Fractalkine levels
rs10778675	A	C	0.0792	0.0158	0.1687	5.37e-07	Fractalkine levels
rs530057572	T	G	-0.2257	0.0491	0.979	4.29e-06	Fractalkine levels
rs117698194	A	G	-0.1996	0.0432	0.0224	3.83e-06	Fractalkine levels
rs8052631	A	G	-0.1511	0.027	0.9463	2.19e-08	Fractalkine levels
rs671623	C	G	0.2041	0.0118	0.424	4.99e-67	Fractalkine levels
rs55896747	T	C	0.1129	0.0244	0.9372	3.71e-06	Fractalkine levels
rs73137770	C	G	0.2442	0.0529	0.9812	3.91e-06	Fractalkine levels
rs863004	T	C	0.0661	0.0119	0.3809	2.78e-08	C-X-C motif chemokine 1 levels
rs2122155	A	G	-0.0538	0.0117	0.5637	4.26e-06	C-X-C motif chemokine 1 levels
rs565208061	T	C	0.5003	0.0824	0.0138	1.27e-09	C-X-C motif chemokine 1 levels
rs1366946	T	C	-0.3134	0.0134	0.7638	5.65e-121	C-X-C motif chemokine 1 levels
rs62311721	T	C	-0.186	0.0407	0.9588	4.88e-06	C-X-C motif chemokine 1 levels
rs77914035	A	G	-0.1047	0.0206	0.8675	3.72e-07	C-X-C motif chemokine 1 levels
rs67797811	C	G	0.0822	0.0179	0.1691	4.39e-06	C-X-C motif chemokine 1 levels
rs12770839	A	C	0.0648	0.0126	0.321	2.71e-07	C-X-C motif chemokine 1 levels
rs10734292	A	G	0.123	0.0267	0.067	4.09e-06	C-X-C motif chemokine 1 levels
rs4474574	T	C	-0.365	0.0779	0.0146	2.79e-06	C-X-C motif chemokine 1 levels
rs2280441	A	G	-0.1443	0.0312	0.0405	3.75e-06	C-X-C motif chemokine 1 levels
rs11880837	A	G	0.0583	0.0127	0.3161	4.42e-06	C-X-C motif chemokine 1 levels
rs2835916	C	G	-0.0564	0.012	0.3876	2.6e-06	C-X-C motif chemokine 1 levels
rs188111670	A	G	0.0976	0.0208	0.3429	2.7e-06	C-X-C motif chemokine 1 levels
rs112202639	A	G	-0.1609	0.0336	0.9671	1.68e-06	C-X-C motif chemokine 10 levels
rs1563171	A	G	0.0592	0.0127	0.7042	3.14e-06	C-X-C motif chemokine 10 levels
rs12476448	T	C	0.0536	0.0115	0.4864	3.15e-06	C-X-C motif chemokine 10 levels
rs12629593	T	G	-0.0879	0.0182	0.1209	1.37e-06	C-X-C motif chemokine 10 levels
rs72651343	T	C	-0.6096	0.0619	0.9892	6.98e-23	C-X-C motif chemokine 10 levels
rs115140093	T	C	-0.5186	0.042	0.9732	5.02e-35	C-X-C motif chemokine 10 levels
rs12646113	T	C	0.0977	0.0136	0.246	6.78e-13	C-X-C motif chemokine 10 levels
rs72682331	A	G	0.1089	0.0209	0.0979	1.88e-07	C-X-C motif chemokine 10 levels
rs2523495	T	C	0.1095	0.0196	0.1048	2.31e-08	C-X-C motif chemokine 10 levels
rs71534595	T	C	-0.2991	0.0606	0.9813	7.99e-07	C-X-C motif chemokine 10 levels
rs12174864	A	G	-0.0582	0.0121	0.6254	1.51e-06	C-X-C motif chemokine 10 levels
rs12155428	T	C	-0.1765	0.0375	0.0284	2.52e-06	C-X-C motif chemokine 10 levels
rs2349689	A	G	-0.0789	0.0164	0.2555	1.5e-06	C-X-C motif chemokine 10 levels
rs143796249	C	G	-0.2858	0.062	0.012	4.03e-06	C-X-C motif chemokine 10 levels
rs10481754	T	C	-0.0548	0.0119	0.4567	4.12e-06	C-X-C motif chemokine 10 levels
rs4367871	T	C	-0.0567	0.0119	0.5587	1.89e-06	C-X-C motif chemokine 10 levels
rs12779465	A	C	-0.0698	0.015	0.2969	3.27e-06	C-X-C motif chemokine 10 levels
rs55732300	A	G	0.1175	0.025	0.929	2.6e-06	C-X-C motif chemokine 10 levels
rs741344	A	G	-0.06	0.013	0.7036	3.92e-06	C-X-C motif chemokine 10 levels
rs3184504	T	C	0.1138	0.0131	0.4756	3.72e-18	C-X-C motif chemokine 10 levels
rs1077965	A	G	-0.0546	0.0118	0.5648	3.71e-06	C-X-C motif chemokine 10 levels
rs74956615	A	T	-0.1358	0.0294	0.0495	3.86e-06	C-X-C motif chemokine 10 levels
rs4804148	T	C	-0.0629	0.013	0.7227	1.31e-06	C-X-C motif chemokine 10 levels
rs150519056	T	C	-0.1841	0.0376	0.9688	9.77e-07	C-X-C motif chemokine 10 levels
rs60141220	A	G	-0.0777	0.0165	0.1703	2.49e-06	C-X-C motif chemokine 11 levels
rs62291421	C	G	0.2674	0.0518	0.9763	2.44e-07	C-X-C motif chemokine 11 levels
rs6827617	A	G	-0.1724	0.0118	0.6041	2.42e-48	C-X-C motif chemokine 11 levels
rs59148364	A	G	0.1821	0.0378	0.0278	1.45e-06	C-X-C motif chemokine 11 levels
rs116470923	T	C	-0.1975	0.0427	0.0216	3.74e-06	C-X-C motif chemokine 11 levels
rs112884138	T	C	-0.0976	0.0209	0.0892	3.01e-06	C-X-C motif chemokine 11 levels
rs72747175	A	G	0.1535	0.0326	0.9608	2.49e-06	C-X-C motif chemokine 11 levels
rs2894233	A	G	-0.2236	0.047	0.9724	1.96e-06	C-X-C motif chemokine 11 levels
rs72925566	A	G	-0.0973	0.0185	0.1651	1.44e-07	C-X-C motif chemokine 11 levels
rs7750544	T	C	-0.0773	0.0164	0.165	2.44e-06	C-X-C motif chemokine 11 levels
rs75612655	T	C	0.5352	0.0705	0.0084	3.16e-14	C-X-C motif chemokine 11 levels
rs111787182	A	C	-0.1445	0.0314	0.951	4.19e-06	C-X-C motif chemokine 11 levels
rs78632565	T	C	0.1082	0.0214	0.9152	4.28e-07	C-X-C motif chemokine 11 levels
rs7009937	T	C	0.1175	0.025	0.9321	2.6e-06	C-X-C motif chemokine 11 levels
rs4748380	T	C	0.0901	0.019	0.1188	2.12e-06	C-X-C motif chemokine 11 levels
rs10733789	T	C	-0.0815	0.0127	0.6875	1.39e-10	C-X-C motif chemokine 11 levels
rs7475335	A	C	-0.0646	0.0124	0.3172	1.89e-07	C-X-C motif chemokine 11 levels
rs111848253	A	G	-0.1162	0.025	0.9044	3.35e-06	C-X-C motif chemokine 11 levels
rs10898158	A	G	0.0609	0.0121	0.6028	4.83e-07	C-X-C motif chemokine 11 levels
rs3184504	T	C	0.1236	0.0132	0.4764	7.7e-21	C-X-C motif chemokine 11 levels
rs529862022	A	C	0.1254	0.0274	0.1092	4.72e-06	C-X-C motif chemokine 11 levels
rs12433317	A	G	0.0571	0.012	0.4282	1.95e-06	C-X-C motif chemokine 11 levels
rs7222922	T	C	-0.0882	0.0182	0.1205	1.26e-06	C-X-C motif chemokine 11 levels
rs2245786	A	G	-0.0599	0.0131	0.6525	4.82e-06	C-X-C motif chemokine 11 levels
rs191536201	A	G	-0.3323	0.0684	0.0117	1.18e-06	C-X-C motif chemokine 11 levels
rs4279906	T	C	0.2082	0.042	0.0209	7.15e-07	C-X-C motif chemokine 5 levels
rs7636889	A	G	-0.0768	0.0137	0.7593	2.07e-08	C-X-C motif chemokine 5 levels
rs146553494	A	G	0.1844	0.0377	0.0265	1e-06	C-X-C motif chemokine 5 levels
rs11734099	A	G	0.0769	0.0153	0.1845	5e-07	C-X-C motif chemokine 5 levels
rs425535	T	C	0.5063	0.0181	0.1127	3.52e-172	C-X-C motif chemokine 5 levels
rs79649467	T	G	-0.1721	0.0276	0.0605	4.5e-10	C-X-C motif chemokine 5 levels
rs77914035	A	G	-0.1174	0.0206	0.8675	1.2e-08	C-X-C motif chemokine 5 levels
rs2647400	C	G	0.0631	0.013	0.2784	1.21e-06	C-X-C motif chemokine 5 levels
rs6993770	A	T	-0.1058	0.0135	0.7312	4.61e-15	C-X-C motif chemokine 5 levels
rs2004100	T	C	0.0675	0.0147	0.2492	4.39e-06	C-X-C motif chemokine 5 levels
rs10760022	A	C	-0.0619	0.0121	0.6443	3.13e-07	C-X-C motif chemokine 5 levels
rs10821552	A	C	-0.1132	0.0156	0.3353	3.97e-13	C-X-C motif chemokine 5 levels
rs7090111	C	G	-0.1734	0.0117	0.5834	1.08e-49	C-X-C motif chemokine 5 levels
rs140828666	A	G	-0.1474	0.0322	0.9544	4.7e-06	C-X-C motif chemokine 5 levels
rs59312158	A	G	-0.19	0.0385	0.0309	8.01e-07	C-X-C motif chemokine 5 levels
rs10403201	A	G	-0.0601	0.0127	0.2925	2.22e-06	C-X-C motif chemokine 5 levels
rs12075	A	G	0.0816	0.0115	0.5554	1.29e-12	C-X-C motif chemokine 6 levels
rs4951518	T	G	-0.215	0.0457	0.9774	2.54e-06	C-X-C motif chemokine 6 levels
rs184103539	T	C	-0.1603	0.0351	0.039	4.95e-06	C-X-C motif chemokine 6 levels
rs186000650	A	G	0.4281	0.0872	0.0091	9.14e-07	C-X-C motif chemokine 6 levels
rs79640485	T	C	-0.2245	0.0459	0.0228	1e-06	C-X-C motif chemokine 6 levels
rs12503139	A	T	-0.3628	0.0117	0.5391	1e-200	C-X-C motif chemokine 6 levels
rs2886969	T	C	-0.1069	0.0135	0.7516	2.4e-15	C-X-C motif chemokine 6 levels
rs35096759	T	C	0.2109	0.0427	0.0308	7.85e-07	C-X-C motif chemokine 6 levels
rs9371716	T	C	-0.0919	0.0193	0.1328	1.92e-06	C-X-C motif chemokine 6 levels
rs182381042	A	G	-0.3831	0.0799	0.0074	1.63e-06	C-X-C motif chemokine 6 levels
rs4877818	T	G	0.0625	0.0134	0.5188	3.1e-06	C-X-C motif chemokine 6 levels
rs574432935	A	T	0.3432	0.0692	0.9894	7.07e-07	C-X-C motif chemokine 6 levels
rs3184504	T	C	0.0679	0.0131	0.4766	2.18e-07	C-X-C motif chemokine 6 levels
rs34080302	T	G	0.0605	0.0131	0.715	3.87e-06	C-X-C motif chemokine 6 levels
rs11547311	T	C	0.1285	0.0272	0.0649	2.31e-06	C-X-C motif chemokine 6 levels
rs117109857	C	G	0.1897	0.0415	0.0242	4.85e-06	C-X-C motif chemokine 6 levels
rs377588320	A	C	-0.3485	0.0719	0.9837	1.25e-06	C-X-C motif chemokine 6 levels
rs192119373	T	G	0.6177	0.1287	0.0057	1.59e-06	C-X-C motif chemokine 9 levels
rs4047522	T	C	-0.0645	0.0137	0.4962	2.5e-06	C-X-C motif chemokine 9 levels
rs114033894	T	G	-0.2245	0.0488	0.981	4.22e-06	C-X-C motif chemokine 9 levels
rs7600322	T	C	0.057	0.0118	0.5214	1.36e-06	C-X-C motif chemokine 9 levels
rs35435997	A	G	0.0915	0.02	0.1125	4.76e-06	C-X-C motif chemokine 9 levels
rs62272916	A	G	-0.0834	0.0176	0.1182	2.15e-06	C-X-C motif chemokine 9 levels
rs4241577	A	C	-0.1419	0.0128	0.2629	1.47e-28	C-X-C motif chemokine 9 levels
rs80348644	T	C	0.1546	0.0332	0.0336	3.21e-06	C-X-C motif chemokine 9 levels
rs145607633	T	C	0.0728	0.0154	0.1625	2.28e-06	C-X-C motif chemokine 9 levels
rs9366778	A	G	-0.0605	0.0115	0.4075	1.43e-07	C-X-C motif chemokine 9 levels
rs181816009	A	G	-0.1603	0.0342	0.0378	2.77e-06	C-X-C motif chemokine 9 levels
rs783149	A	C	-0.0805	0.0144	0.1958	2.27e-08	C-X-C motif chemokine 9 levels
rs12191307	A	G	-0.1452	0.0197	0.098	1.7e-13	C-X-C motif chemokine 9 levels
rs656739	A	G	0.0562	0.0119	0.6566	2.33e-06	C-X-C motif chemokine 9 levels
rs142119726	T	C	0.2705	0.0551	0.9851	9.14e-07	C-X-C motif chemokine 9 levels
rs61875680	A	G	-0.0758	0.0158	0.1611	1.61e-06	C-X-C motif chemokine 9 levels
rs3184504	T	C	0.1008	0.013	0.4744	8.92e-15	C-X-C motif chemokine 9 levels
rs10744384	T	C	-0.0675	0.0146	0.5684	3.78e-06	C-X-C motif chemokine 9 levels
rs7149776	A	T	-0.0574	0.0115	0.5236	6e-07	C-X-C motif chemokine 9 levels
rs182152471	T	C	0.1861	0.0385	0.028	1.34e-06	C-X-C motif chemokine 9 levels
rs4888966	C	G	-0.157	0.0343	0.9683	4.71e-06	C-X-C motif chemokine 9 levels
rs74956615	A	T	-0.1309	0.0286	0.049	4.72e-06	C-X-C motif chemokine 9 levels
rs73606147	A	C	0.2792	0.059	0.0133	2.22e-06	C-X-C motif chemokine 9 levels
rs62200304	A	C	-0.115	0.0244	0.9336	2.44e-06	C-X-C motif chemokine 9 levels
rs73194812	A	G	0.1821	0.0391	0.9758	3.2e-06	C-X-C motif chemokine 9 levels
rs73367822	T	C	-0.0588	0.0126	0.5804	3.06e-06	C-X-C motif chemokine 9 levels
rs10191831	T	C	-0.0591	0.0125	0.4361	2.27e-06	Delta and Notch-like epidermal growth factor-related receptor levels
rs207671	A	G	0.1016	0.0117	0.5359	3.83e-18	Delta and Notch-like epidermal growth factor-related receptor levels
rs35032874	T	G	0.132	0.0132	0.7027	1.52e-23	Delta and Notch-like epidermal growth factor-related receptor levels
rs62193248	A	T	0.213	0.0123	0.6507	3.5e-67	Delta and Notch-like epidermal growth factor-related receptor levels
rs9289590	T	C	-0.0652	0.0142	0.7033	4.4e-06	Delta and Notch-like epidermal growth factor-related receptor levels
rs13107325	T	C	0.1066	0.0233	0.0697	4.76e-06	Delta and Notch-like epidermal growth factor-related receptor levels
rs117343254	C	G	-0.1281	0.0274	0.942	2.94e-06	Delta and Notch-like epidermal growth factor-related receptor levels
rs10892466	C	G	0.0808	0.0175	0.1236	3.89e-06	Delta and Notch-like epidermal growth factor-related receptor levels
rs116179073	T	C	-0.2481	0.0537	0.0138	3.84e-06	Delta and Notch-like epidermal growth factor-related receptor levels
rs194746	T	C	0.0528	0.0112	0.4849	2.43e-06	Delta and Notch-like epidermal growth factor-related receptor levels
rs75685422	T	C	0.0879	0.0186	0.1139	2.29e-06	Delta and Notch-like epidermal growth factor-related receptor levels
rs28689968	T	C	0.0918	0.0184	0.1074	6.07e-07	Delta and Notch-like epidermal growth factor-related receptor levels
rs1133851	A	G	-0.0664	0.0142	0.2533	2.92e-06	Delta and Notch-like epidermal growth factor-related receptor levels
rs9967959	T	G	0.0718	0.0152	0.1718	2.32e-06	Delta and Notch-like epidermal growth factor-related receptor levels
rs6517655	C	G	0.0757	0.0129	0.289	4.41e-09	Delta and Notch-like epidermal growth factor-related receptor levels
rs2837988	A	C	0.0576	0.0118	0.3578	1.05e-06	Delta and Notch-like epidermal growth factor-related receptor levels
rs3014874	A	G	-0.1726	0.0137	0.2623	2.15e-36	Protein S100-A12 levels
rs61803119	T	G	0.1501	0.0194	0.1069	1.02e-14	Protein S100-A12 levels
rs59538998	C	G	-0.1188	0.0258	0.0622	4.13e-06	Protein S100-A12 levels
rs13384799	T	C	-0.0622	0.0133	0.7266	2.92e-06	Protein S100-A12 levels
rs56268787	T	C	-0.0936	0.0203	0.0955	4.01e-06	Protein S100-A12 levels
rs150015576	A	C	0.194	0.0423	0.0217	4.51e-06	Protein S100-A12 levels
rs2056031	T	C	-0.0604	0.0119	0.613	3.86e-07	Protein S100-A12 levels
rs191808657	A	C	0.3059	0.0665	0.983	4.22e-06	Protein S100-A12 levels
rs3802266	A	G	0.0555	0.0118	0.5633	2.56e-06	Protein S100-A12 levels
rs78800546	A	G	-0.2529	0.0534	0.0156	2.18e-06	Protein S100-A12 levels
rs112956934	T	C	0.1884	0.0407	0.0246	3.67e-06	Protein S100-A12 levels
rs112988802	T	C	-0.1396	0.0293	0.9492	1.89e-06	Protein S100-A12 levels
rs147302029	A	G	0.1806	0.0345	0.0379	1.65e-07	Protein S100-A12 levels
rs138439507	C	G	0.0865	0.0183	0.191	2.28e-06	Protein S100-A12 levels
rs2425640	A	G	-0.0583	0.0123	0.3511	2.14e-06	Protein S100-A12 levels
rs55783131	T	C	0.2064	0.0425	0.0239	1.19e-06	Protein S100-A12 levels
rs174344	A	G	0.0617	0.0125	0.6296	7.97e-07	Protein S100-A12 levels
rs12407505	A	G	-0.1614	0.0352	0.9664	4.53e-06	Fibroblast growth factor 19 levels
rs834971	A	G	-0.0614	0.0128	0.3002	1.61e-06	Fibroblast growth factor 19 levels
rs574352299	A	G	0.2371	0.0482	0.9755	8.69e-07	Fibroblast growth factor 19 levels
rs112126444	A	G	-0.0927	0.0199	0.1012	3.19e-06	Fibroblast growth factor 19 levels
rs13103023	A	G	0.0837	0.0124	0.3415	1.48e-11	Fibroblast growth factor 19 levels
rs12520287	T	C	-0.1014	0.0221	0.9175	4.47e-06	Fibroblast growth factor 19 levels
rs12110436	T	C	-0.136	0.0297	0.0418	4.67e-06	Fibroblast growth factor 19 levels
rs145274424	T	C	0.1992	0.0421	0.9777	2.23e-06	Fibroblast growth factor 19 levels
rs2906655	T	C	-0.0623	0.0135	0.2503	3.93e-06	Fibroblast growth factor 19 levels
rs7005978	A	G	-0.1055	0.0123	0.3458	9.72e-18	Fibroblast growth factor 19 levels
rs79110990	A	G	0.073	0.0156	0.1762	2.88e-06	Fibroblast growth factor 19 levels
rs35836706	A	G	0.2151	0.0456	0.0203	2.39e-06	Fibroblast growth factor 19 levels
rs11244038	C	G	0.1199	0.0247	0.0898	1.21e-06	Fibroblast growth factor 19 levels
rs191522330	T	C	0.2325	0.0488	0.9812	1.89e-06	Fibroblast growth factor 19 levels
rs1671812	T	C	0.0621	0.0132	0.6316	2.54e-06	Fibroblast growth factor 19 levels
rs142067135	A	G	-0.2295	0.0492	0.0198	3.09e-06	Fibroblast growth factor 19 levels
rs10777251	A	G	-0.0767	0.0166	0.1923	3.83e-06	Fibroblast growth factor 19 levels
rs76708593	T	C	0.1024	0.0222	0.9158	3.98e-06	Fibroblast growth factor 19 levels
rs17326790	T	C	0.2161	0.0471	0.0209	4.47e-06	Fibroblast growth factor 19 levels
rs117398067	T	C	0.2583	0.0564	0.0178	4.65e-06	Fibroblast growth factor 19 levels
rs2306969	A	G	0.0674	0.0141	0.2338	1.75e-06	Fibroblast growth factor 19 levels
rs516246	T	C	-0.1661	0.0118	0.445	5.31e-45	Fibroblast growth factor 19 levels
rs145127946	A	G	-0.1747	0.036	0.037	1.22e-06	Fibroblast growth factor 21 levels
rs10495032	T	G	-0.1557	0.0318	0.0383	9.77e-07	Fibroblast growth factor 21 levels
rs1260326	T	C	0.1323	0.0119	0.3977	1.03e-28	Fibroblast growth factor 21 levels
rs7610704	T	C	-0.0568	0.012	0.4644	2.21e-06	Fibroblast growth factor 21 levels
rs4700382	T	C	-0.063	0.0136	0.2698	3.62e-06	Fibroblast growth factor 21 levels
rs60277384	T	C	-0.0881	0.019	0.8922	3.54e-06	Fibroblast growth factor 21 levels
rs13229619	A	G	-0.1609	0.0176	0.1297	6.13e-20	Fibroblast growth factor 21 levels
rs7012637	A	G	-0.0605	0.012	0.4812	4.61e-07	Fibroblast growth factor 21 levels
rs188758663	A	G	-0.3801	0.0749	0.0104	3.88e-07	Fibroblast growth factor 21 levels
rs12290350	T	C	-0.0689	0.0145	0.2168	2.02e-06	Fibroblast growth factor 21 levels
rs2429473	A	C	-0.0812	0.0147	0.795	3.32e-08	Fibroblast growth factor 21 levels
rs72965996	A	G	-0.2215	0.0444	0.031	6.08e-07	Fibroblast growth factor 21 levels
rs838131	A	C	0.1627	0.013	0.501	6.15e-36	Fibroblast growth factor 21 levels
rs142603673	T	C	-0.2352	0.0455	0.0232	2.35e-07	Fibroblast growth factor 21 levels
rs671205	T	C	0.0708	0.0136	0.7502	1.93e-07	Fibroblast growth factor 23 levels
rs6753743	T	G	0.0941	0.0185	0.8733	3.65e-07	Fibroblast growth factor 23 levels
rs3811621	C	G	0.1163	0.0131	0.2897	6.82e-19	Fibroblast growth factor 23 levels
rs794007	T	C	0.0685	0.0144	0.2406	1.97e-06	Fibroblast growth factor 23 levels
rs11930290	A	T	-0.1845	0.0389	0.9748	2.11e-06	Fibroblast growth factor 23 levels
rs34551523	A	G	0.1704	0.0348	0.0295	9.75e-07	Fibroblast growth factor 23 levels
rs33921462	A	G	-0.0653	0.0135	0.2766	1.32e-06	Fibroblast growth factor 23 levels
rs181409232	A	C	-0.2224	0.0479	0.0191	3.43e-06	Fibroblast growth factor 23 levels
rs12195292	A	G	-0.0768	0.0166	0.8634	3.72e-06	Fibroblast growth factor 23 levels
rs370203222	C	G	0.1059	0.0222	0.1002	1.84e-06	Fibroblast growth factor 23 levels
rs118177380	A	G	0.2362	0.0507	0.0187	3.18e-06	Fibroblast growth factor 23 levels
rs7955866	A	G	-0.0959	0.0178	0.1141	7.14e-08	Fibroblast growth factor 23 levels
rs75338333	A	G	-0.1085	0.0235	0.8871	3.89e-06	Fibroblast growth factor 23 levels
rs11150539	T	C	-0.056	0.0119	0.4938	2.53e-06	Fibroblast growth factor 23 levels
rs6127099	A	T	0.0907	0.0134	0.706	1.3e-11	Fibroblast growth factor 23 levels
rs368215473	A	G	0.1228	0.0257	0.0941	1.77e-06	Fibroblast growth factor 23 levels
rs35590112	T	C	0.0803	0.0166	0.1851	1.32e-06	Fibroblast growth factor 23 levels
rs9433760	A	G	0.1023	0.0224	0.0841	4.95e-06	Fibroblast growth factor 5 levels
rs4970834	T	C	-0.0729	0.0155	0.2041	2.56e-06	Fibroblast growth factor 5 levels
rs11120686	T	C	-0.0599	0.0127	0.6038	2.4e-06	Fibroblast growth factor 5 levels
rs11674185	A	G	-0.0586	0.0128	0.364	4.69e-06	Fibroblast growth factor 5 levels
rs148332905	T	C	0.2883	0.0608	0.0166	2.12e-06	Fibroblast growth factor 5 levels
rs189846846	T	C	-0.3042	0.0659	0.0146	3.91e-06	Fibroblast growth factor 5 levels
rs369482528	A	G	-0.0988	0.0213	0.1585	3.51e-06	Fibroblast growth factor 5 levels
rs4326078	A	C	-0.0728	0.015	0.2193	1.21e-06	Fibroblast growth factor 5 levels
rs17004843	C	G	0.1719	0.0187	0.8489	3.84e-20	Fibroblast growth factor 5 levels
rs11099098	T	G	0.5176	0.0126	0.3175	1e-200	Fibroblast growth factor 5 levels
rs3796605	A	G	0.1629	0.0283	0.9341	8.6e-09	Fibroblast growth factor 5 levels
rs62302222	A	T	0.1406	0.0289	0.0656	1.14e-06	Fibroblast growth factor 5 levels
rs305897	T	C	0.1185	0.0249	0.0828	1.95e-06	Fibroblast growth factor 5 levels
rs148797749	A	G	-0.1705	0.0361	0.036	2.32e-06	Fibroblast growth factor 5 levels
rs150524893	A	G	0.2554	0.0552	0.9848	3.71e-06	Fibroblast growth factor 5 levels
rs77210320	A	T	0.1673	0.0356	0.9648	2.61e-06	Fibroblast growth factor 5 levels
rs1412253	A	G	-0.0909	0.0192	0.8798	2.2e-06	Fibroblast growth factor 5 levels
rs117253850	T	C	0.2266	0.0453	0.0223	5.67e-07	Fibroblast growth factor 5 levels
rs12005489	T	C	0.1509	0.0322	0.0458	2.78e-06	Fibroblast growth factor 5 levels
rs624605	T	G	0.0619	0.0133	0.4196	3.25e-06	Fibroblast growth factor 5 levels
rs112790107	A	G	0.509	0.1062	0.006	1.64e-06	Fibroblast growth factor 5 levels
rs66613644	T	C	-0.0826	0.0165	0.1699	5.56e-07	Fibroblast growth factor 5 levels
rs56391958	A	G	-0.1197	0.0249	0.0816	1.53e-06	Fibroblast growth factor 5 levels
rs192746810	A	G	-0.1842	0.0395	0.0464	3.11e-06	Fibroblast growth factor 5 levels
rs55633025	A	G	0.0725	0.0129	0.4738	1.91e-08	Fms-related tyrosine kinase 3 ligand levels
rs186975	C	G	0.0554	0.0119	0.382	3.23e-06	Fms-related tyrosine kinase 3 ligand levels
rs1866051	T	C	-0.0746	0.0115	0.4771	8.76e-11	Fms-related tyrosine kinase 3 ligand levels
rs7624160	T	G	-0.1061	0.0119	0.6093	4.84e-19	Fms-related tyrosine kinase 3 ligand levels
rs7625643	A	G	0.0611	0.0129	0.5605	2.18e-06	Fms-related tyrosine kinase 3 ligand levels
rs61792394	A	G	-0.1569	0.0338	0.9624	3.45e-06	Fms-related tyrosine kinase 3 ligand levels
rs575588389	A	G	-0.0904	0.0192	0.8501	2.5e-06	Fms-related tyrosine kinase 3 ligand levels
rs218265	T	C	0.0833	0.016	0.8361	1.93e-07	Fms-related tyrosine kinase 3 ligand levels
rs1277312	A	T	0.0539	0.0117	0.4587	4.09e-06	Fms-related tyrosine kinase 3 ligand levels
rs144317085	A	T	0.2206	0.0324	0.9647	9.85e-12	Fms-related tyrosine kinase 3 ligand levels
rs7726159	A	C	-0.1191	0.0128	0.3326	1.34e-20	Fms-related tyrosine kinase 3 ligand levels
rs1379304	T	C	0.0603	0.0127	0.3741	2.05e-06	Fms-related tyrosine kinase 3 ligand levels
rs139721800	T	C	0.0959	0.0202	0.9089	2.06e-06	Fms-related tyrosine kinase 3 ligand levels
rs9381118	T	C	0.0643	0.0136	0.2577	2.27e-06	Fms-related tyrosine kinase 3 ligand levels
rs6453962	T	C	-0.0559	0.0117	0.4699	1.77e-06	Fms-related tyrosine kinase 3 ligand levels
rs1321859	T	C	0.0676	0.0128	0.3278	1.28e-07	Fms-related tyrosine kinase 3 ligand levels
rs28533776	A	G	-0.0749	0.0147	0.1924	3.48e-07	Fms-related tyrosine kinase 3 ligand levels
rs192857133	T	C	0.1812	0.0386	0.026	2.68e-06	Fms-related tyrosine kinase 3 ligand levels
rs57191857	A	G	-0.1429	0.0299	0.9571	1.76e-06	Fms-related tyrosine kinase 3 ligand levels
rs12338549	T	C	-0.0851	0.0186	0.1096	4.76e-06	Fms-related tyrosine kinase 3 ligand levels
rs185979634	T	C	0.1483	0.0306	0.9513	1.26e-06	Fms-related tyrosine kinase 3 ligand levels
rs74722523	T	C	0.3529	0.076	0.9914	3.43e-06	Fms-related tyrosine kinase 3 ligand levels
rs141117375	T	C	-0.1519	0.0331	0.0364	4.45e-06	Fms-related tyrosine kinase 3 ligand levels
rs11212636	A	G	-0.0772	0.0117	0.4171	4.16e-11	Fms-related tyrosine kinase 3 ligand levels
rs73000965	A	T	0.0588	0.0125	0.3111	2.55e-06	Fms-related tyrosine kinase 3 ligand levels
rs9554186	A	T	0.0821	0.0128	0.3602	1.42e-10	Fms-related tyrosine kinase 3 ligand levels
rs76428106	T	C	-1.1019	0.0524	0.9832	3.59e-98	Fms-related tyrosine kinase 3 ligand levels
rs72681653	A	G	0.1302	0.0266	0.9447	9.84e-07	Fms-related tyrosine kinase 3 ligand levels
rs10164255	T	G	0.0556	0.0121	0.408	4.33e-06	Fms-related tyrosine kinase 3 ligand levels
rs17272847	A	G	0.1179	0.022	0.0907	8.36e-08	Fms-related tyrosine kinase 3 ligand levels
rs142870956	T	C	-0.4307	0.0883	0.0075	1.07e-06	Fms-related tyrosine kinase 3 ligand levels
rs78429945	T	G	0.0884	0.016	0.1818	3.29e-08	Fms-related tyrosine kinase 3 ligand levels
rs199503547	A	T	0.1128	0.0219	0.8739	2.6e-07	Glial cell line-derived neurotrophic factor levels
rs144181640	A	T	0.3366	0.0697	0.9898	1.37e-06	Glial cell line-derived neurotrophic factor levels
rs62243355	T	C	-0.0981	0.0196	0.0997	5.58e-07	Glial cell line-derived neurotrophic factor levels
rs11740708	A	G	-0.3888	0.0198	0.0906	7.56e-86	Glial cell line-derived neurotrophic factor levels
rs2194229	A	T	-0.1683	0.0179	0.1296	5.34e-21	Glial cell line-derived neurotrophic factor levels
rs2453338	A	T	0.0829	0.0124	0.352	2.3e-11	Glial cell line-derived neurotrophic factor levels
rs112594435	T	C	0.1531	0.0333	0.0371	4.27e-06	Glial cell line-derived neurotrophic factor levels
rs540456481	T	G	-0.2941	0.0616	0.0124	1.8e-06	Glial cell line-derived neurotrophic factor levels
rs2093446	C	G	0.0606	0.0129	0.3	2.63e-06	Glial cell line-derived neurotrophic factor levels
rs77671113	A	C	-0.1194	0.0208	0.0859	9.45e-09	Glial cell line-derived neurotrophic factor levels
rs138691533	A	G	0.2584	0.0539	0.0148	1.63e-06	Glial cell line-derived neurotrophic factor levels
rs57104839	A	G	0.0915	0.0196	0.903	3.04e-06	Glial cell line-derived neurotrophic factor levels
rs79953230	T	C	0.1918	0.042	0.0254	4.96e-06	Glial cell line-derived neurotrophic factor levels
rs35740453	A	G	-0.0718	0.0154	0.7373	3.13e-06	Glial cell line-derived neurotrophic factor levels
rs9303102	T	G	0.2096	0.0453	0.0231	3.71e-06	Glial cell line-derived neurotrophic factor levels
rs55850217	T	C	0.0816	0.014	0.3119	5.59e-09	Glial cell line-derived neurotrophic factor levels
rs570043519	A	T	-0.3321	0.0721	0.02	4.1e-06	Glial cell line-derived neurotrophic factor levels
rs34219417	T	C	0.0992	0.0217	0.8959	4.84e-06	Hepatocyte growth factor levels
rs138848271	T	C	-0.405	0.0832	0.9907	1.13e-06	Hepatocyte growth factor levels
rs6709159	A	G	0.0564	0.0114	0.4434	7.52e-07	Hepatocyte growth factor levels
rs2737756	A	G	0.2047	0.0391	0.0276	1.65e-07	Hepatocyte growth factor levels
rs7620568	A	G	-0.0856	0.0179	0.1397	1.73e-06	Hepatocyte growth factor levels
rs59950280	A	G	0.1219	0.0131	0.328	1.34e-20	Hepatocyte growth factor levels
rs183596950	A	G	-0.0699	0.0152	0.6438	4.25e-06	Hepatocyte growth factor levels
rs115009171	A	G	0.4297	0.0934	0.0078	4.21e-06	Hepatocyte growth factor levels
rs201840950	T	G	0.0993	0.0215	0.7957	3.86e-06	Hepatocyte growth factor levels
rs5745692	C	G	-0.1545	0.0332	0.964	3.26e-06	Hepatocyte growth factor levels
rs5745687	T	C	-0.1943	0.0242	0.0608	9.83e-16	Hepatocyte growth factor levels
rs113903858	A	G	0.3666	0.0747	0.014	9.22e-07	Hepatocyte growth factor levels
rs5007364	T	C	0.0769	0.0164	0.7969	2.75e-06	Hepatocyte growth factor levels
rs74130123	T	C	-0.2429	0.0489	0.9809	6.79e-07	Hepatocyte growth factor levels
rs57193877	T	C	0.1572	0.0311	0.9611	4.31e-07	Hepatocyte growth factor levels
rs11631440	A	T	-0.0638	0.012	0.6021	1.06e-07	Hepatocyte growth factor levels
rs4290523	T	C	-0.0992	0.0217	0.0942	4.84e-06	Hepatocyte growth factor levels
rs1986719	T	C	-0.1954	0.039	0.9572	5.44e-07	Hepatocyte growth factor levels
rs150498795	A	T	0.1566	0.0327	0.9642	1.68e-06	Hepatocyte growth factor levels
rs851612	A	G	-0.1182	0.0257	0.9405	4.24e-06	Hepatocyte growth factor levels
rs8106345	A	G	0.0592	0.0127	0.5179	3.14e-06	Hepatocyte growth factor levels
rs2281532	T	C	-0.0698	0.0151	0.7983	3.79e-06	Hepatocyte growth factor levels
rs67101138	T	G	0.1461	0.0307	0.9482	1.95e-06	Interferon gamma levels
rs6442763	A	C	0.0648	0.014	0.4253	3.68e-06	Interferon gamma levels
rs61863416	A	G	0.136	0.0283	0.9427	1.54e-06	Interferon gamma levels
rs140562194	T	C	0.4666	0.0897	0.0122	1.97e-07	Interferon gamma levels
rs74903999	T	C	0.3485	0.0708	0.9882	8.55e-07	Interferon gamma levels
rs146527076	C	G	0.1935	0.0384	0.9683	4.68e-07	Interferon gamma levels
rs531747046	T	G	0.2684	0.0573	0.0324	2.81e-06	Interferon gamma levels
rs704	A	G	-0.0635	0.0127	0.4705	5.73e-07	Interferon gamma levels
rs4810686	T	C	0.0671	0.0137	0.5585	9.69e-07	Interferon gamma levels
rs62230781	A	G	0.2184	0.0403	0.0412	5.98e-08	Interferon gamma levels
rs4655953	A	G	0.0565	0.0121	0.3683	3.02e-06	Interleukin-10 levels
rs12123181	A	G	-0.0996	0.0151	0.2042	4.22e-11	Interleukin-10 levels
rs549056348	A	C	0.1647	0.0338	0.0539	1.1e-06	Interleukin-10 levels
rs138203589	T	G	0.1937	0.0418	0.0455	3.59e-06	Interleukin-10 levels
rs3769274	A	G	0.0771	0.0162	0.8403	1.94e-06	Interleukin-10 levels
rs188535859	T	C	-0.2351	0.0486	0.0174	1.32e-06	Interleukin-10 levels
rs398518	A	G	-0.1293	0.0218	0.9146	3.01e-09	Interleukin-10 levels
rs72701782	A	G	0.0981	0.0211	0.0999	3.33e-06	Interleukin-10 levels
rs10067443	T	C	-0.0753	0.0149	0.8011	4.33e-07	Interleukin-10 levels
rs385697	T	C	0.0555	0.0119	0.6126	3.1e-06	Interleukin-10 levels
rs17654493	T	C	0.2951	0.0626	0.014	2.43e-06	Interleukin-10 levels
rs9266257	C	G	-0.065	0.0129	0.6959	4.69e-07	Interleukin-10 levels
rs67037615	T	C	-0.1528	0.0196	0.8893	6.39e-15	Interleukin-10 levels
rs150408090	A	G	0.3666	0.0761	0.9898	1.45e-06	Interleukin-10 levels
rs389239	A	G	-0.0574	0.0125	0.6162	4.39e-06	Interleukin-10 levels
rs148332061	C	G	0.1112	0.0239	0.1005	3.28e-06	Interleukin-10 levels
rs66624860	T	C	0.0681	0.0143	0.2791	1.91e-06	Interleukin-10 levels
rs79438518	A	T	-0.2845	0.0618	0.0122	4.15e-06	Interleukin-10 levels
rs3135932	A	G	-0.1597	0.0154	0.823	3.39e-25	Interleukin-10 levels
rs76932862	T	C	0.1401	0.0291	0.1028	1.48e-06	Interleukin-10 levels
rs6670799	A	G	-0.1247	0.0252	0.0839	7.48e-07	Interleukin-10 receptor subunit alpha levels
rs41272625	T	G	0.082	0.0179	0.1526	4.63e-06	Interleukin-10 receptor subunit alpha levels
rs286605	T	G	0.0623	0.0131	0.5891	1.98e-06	Interleukin-10 receptor subunit alpha levels
rs180893431	A	C	0.4057	0.0865	0.9896	2.73e-06	Interleukin-10 receptor subunit alpha levels
rs10091841	T	G	0.064	0.0135	0.4945	2.13e-06	Interleukin-10 receptor subunit alpha levels
rs80137559	T	C	0.2347	0.0511	0.9822	4.37e-06	Interleukin-10 receptor subunit alpha levels
rs3135932	A	G	-0.0844	0.0168	0.8171	5.07e-07	Interleukin-10 receptor subunit alpha levels
rs17832137	A	G	0.1676	0.0343	0.0481	1.03e-06	Interleukin-10 receptor subunit alpha levels
rs74719858	A	G	0.3915	0.0823	0.9853	1.97e-06	Interleukin-10 receptor subunit alpha levels
rs1406714	C	G	0.0623	0.0131	0.4267	1.98e-06	Interleukin-10 receptor subunit alpha levels
rs143313574	T	C	-0.3868	0.0841	0.0107	4.24e-06	Interleukin-10 receptor subunit alpha levels
rs142421172	A	G	0.208	0.031	0.0438	1.95e-11	Interleukin-10 receptor subunit beta levels
rs114288486	T	C	0.1449	0.0311	0.0363	3.17e-06	Interleukin-10 receptor subunit beta levels
rs112798338	T	C	0.1926	0.0411	0.026	2.78e-06	Interleukin-10 receptor subunit beta levels
rs7574167	A	G	0.0637	0.0135	0.2684	2.38e-06	Interleukin-10 receptor subunit beta levels
rs116315732	T	C	0.1988	0.0402	0.0212	7.6e-07	Interleukin-10 receptor subunit beta levels
rs1153572	T	C	-0.0548	0.0119	0.5866	4.12e-06	Interleukin-10 receptor subunit beta levels
rs9685374	A	G	-0.0618	0.0134	0.2721	3.99e-06	Interleukin-10 receptor subunit beta levels
rs34361138	A	G	0.0532	0.0113	0.5488	2.5e-06	Interleukin-10 receptor subunit beta levels
rs566450266	T	G	0.0652	0.0142	0.3356	4.4e-06	Interleukin-10 receptor subunit beta levels
rs111850948	A	G	-0.0843	0.0181	0.1348	3.2e-06	Interleukin-10 receptor subunit beta levels
rs7855466	T	C	0.0861	0.0169	0.1723	3.49e-07	Interleukin-10 receptor subunit beta levels
rs192325200	A	G	-0.2327	0.0505	0.9827	4.07e-06	Interleukin-10 receptor subunit beta levels
rs6584485	T	C	0.0743	0.0161	0.8362	3.93e-06	Interleukin-10 receptor subunit beta levels
rs1605333	C	G	-0.0601	0.0124	0.6484	1.25e-06	Interleukin-10 receptor subunit beta levels
rs55780441	T	C	0.1783	0.0348	0.9674	3e-07	Interleukin-10 receptor subunit beta levels
rs117883662	C	G	-0.4295	0.0907	0.9904	2.19e-06	Interleukin-10 receptor subunit beta levels
rs149156511	A	G	0.2066	0.0444	0.0323	3.27e-06	Interleukin-10 receptor subunit beta levels
rs8178528	A	G	-0.3997	0.0116	0.4732	1e-200	Interleukin-10 receptor subunit beta levels
rs2834261	T	C	-0.0815	0.014	0.2114	5.83e-09	Interleukin-10 receptor subunit beta levels
rs6750065	T	C	0.0628	0.0134	0.7333	2.78e-06	Interleukin-12 subunit beta levels
rs149993822	T	C	0.0984	0.0194	0.1662	3.93e-07	Interleukin-12 subunit beta levels
rs11130215	A	G	-0.1009	0.0151	0.8154	2.36e-11	Interleukin-12 subunit beta levels
rs148549227	T	C	0.1088	0.0228	0.0889	1.82e-06	Interleukin-12 subunit beta levels
rs9815073	A	C	0.2861	0.013	0.3539	2.43e-107	Interleukin-12 subunit beta levels
rs5014495	T	C	0.207	0.0442	0.0363	2.82e-06	Interleukin-12 subunit beta levels
rs144850787	T	G	0.3161	0.056	0.9869	1.66e-08	Interleukin-12 subunit beta levels
rs6556416	A	C	-0.4957	0.0122	0.3044	1e-200	Interleukin-12 subunit beta levels
rs17056751	A	G	0.1694	0.0325	0.9592	1.87e-07	Interleukin-12 subunit beta levels
rs17722688	T	C	-0.0857	0.0131	0.7246	6.07e-11	Interleukin-12 subunit beta levels
rs3130510	A	G	0.1155	0.014	0.2275	1.58e-16	Interleukin-12 subunit beta levels
rs6968201	T	G	-0.0622	0.0119	0.5425	1.72e-07	Interleukin-12 subunit beta levels
rs117888068	T	C	0.219	0.0472	0.9787	3.49e-06	Interleukin-12 subunit beta levels
rs780679	T	C	-0.0695	0.0139	0.2389	5.73e-07	Interleukin-12 subunit beta levels
rs12766137	C	G	0.0709	0.0149	0.8109	1.95e-06	Interleukin-12 subunit beta levels
rs11039216	T	C	0.0588	0.0116	0.5207	4e-07	Interleukin-12 subunit beta levels
rs539598	T	C	-0.0672	0.0129	0.2822	1.9e-07	Interleukin-12 subunit beta levels
rs72993671	A	G	-0.204	0.0435	0.0216	2.74e-06	Interleukin-12 subunit beta levels
rs1398590	A	G	-0.197	0.0363	0.0298	5.73e-08	Interleukin-12 subunit beta levels
rs705705	C	G	0.0785	0.0133	0.323	3.59e-09	Interleukin-12 subunit beta levels
rs3184504	T	C	0.1332	0.0131	0.4766	2.76e-24	Interleukin-12 subunit beta levels
rs516978	C	G	0.0721	0.0122	0.3473	3.42e-09	Interleukin-12 subunit beta levels
rs76428106	T	C	-0.3406	0.0535	0.9832	1.94e-10	Interleukin-12 subunit beta levels
rs1950897	T	C	0.0798	0.0128	0.7151	4.54e-10	Interleukin-12 subunit beta levels
rs12588969	C	G	-0.1297	0.0127	0.6875	1.74e-24	Interleukin-12 subunit beta levels
rs8026767	A	G	-0.0743	0.0132	0.2595	1.81e-08	Interleukin-12 subunit beta levels
rs9965402	A	G	0.0918	0.0201	0.9081	4.94e-06	Interleukin-12 subunit beta levels
rs73416208	A	G	-0.1477	0.0246	0.0654	1.92e-09	Interleukin-12 subunit beta levels
rs10917637	A	G	0.0692	0.0136	0.3447	3.61e-07	Interleukin-13 levels
rs538021311	T	C	0.193	0.039	0.9443	7.47e-07	Interleukin-13 levels
rs9881117	A	G	-0.0656	0.0141	0.3094	3.28e-06	Interleukin-13 levels
rs10446322	A	G	0.064	0.0132	0.3961	1.24e-06	Interleukin-13 levels
rs13119159	A	G	0.0739	0.0132	0.4958	2.16e-08	Interleukin-13 levels
rs183684201	C	G	-0.2968	0.0628	0.9858	2.29e-06	Interleukin-13 levels
rs149979178	A	G	0.1832	0.039	0.9229	2.63e-06	Interleukin-13 levels
rs76219628	A	G	0.169	0.0357	0.0397	2.2e-06	Interleukin-13 levels
rs11251952	A	G	-0.1845	0.0397	0.0751	3.36e-06	Interleukin-13 levels
rs12146346	T	G	0.0734	0.0155	0.3902	2.19e-06	Interleukin-13 levels
rs10893042	C	G	-0.0702	0.015	0.6744	2.87e-06	Interleukin-13 levels
rs141726773	T	C	0.2093	0.0446	0.9682	2.69e-06	Interleukin-13 levels
rs55924857	T	C	-0.0934	0.0183	0.8535	3.33e-07	Interleukin-13 levels
rs59235092	A	G	0.2122	0.0439	0.0274	1.34e-06	Interleukin-13 levels
rs56240706	A	T	0.0919	0.0193	0.8082	1.92e-06	Interleukin-15 receptor subunit alpha levels
rs6845172	C	G	0.0778	0.0162	0.8203	1.57e-06	Interleukin-15 receptor subunit alpha levels
rs9270551	A	G	0.0749	0.0153	0.7077	9.81e-07	Interleukin-15 receptor subunit alpha levels
rs117428573	A	C	-0.3132	0.0684	0.0119	4.67e-06	Interleukin-15 receptor subunit alpha levels
rs649129	T	C	-0.0726	0.0158	0.2166	4.33e-06	Interleukin-15 receptor subunit alpha levels
rs12570881	A	T	-0.0867	0.0174	0.8028	6.27e-07	Interleukin-15 receptor subunit alpha levels
rs2228059	T	G	0.3692	0.0127	0.5146	8.39e-186	Interleukin-15 receptor subunit alpha levels
rs7898286	T	G	-0.1967	0.0135	0.3975	4.34e-48	Interleukin-15 receptor subunit alpha levels
rs145793996	A	G	-0.2278	0.0492	0.9801	3.66e-06	Interleukin-15 receptor subunit alpha levels
rs7137828	T	C	-0.0748	0.0133	0.5243	1.87e-08	Interleukin-15 receptor subunit alpha levels
rs117046642	A	T	-0.0849	0.017	0.4367	5.91e-07	Interleukin-15 receptor subunit alpha levels
rs4459616	T	C	0.14	0.0294	0.0658	1.92e-06	Interleukin-15 receptor subunit alpha levels
rs192538756	A	T	0.1159	0.0241	0.8743	1.52e-06	Interleukin-15 receptor subunit alpha levels
rs117484888	A	G	0.3794	0.0799	0.0158	2.05e-06	Interleukin-15 receptor subunit alpha levels
rs2836464	A	G	0.0796	0.0169	0.8384	2.48e-06	Interleukin-15 receptor subunit alpha levels
rs33998516	A	C	-0.0802	0.0164	0.7781	1.01e-06	Interleukin-17A levels
rs75788494	T	C	-0.2432	0.0525	0.021	3.61e-06	Interleukin-17A levels
rs115193412	T	C	0.1688	0.0349	0.0418	1.32e-06	Interleukin-17A levels
rs17448036	A	G	-0.0585	0.0128	0.5609	4.87e-06	Interleukin-17A levels
rs41270871	A	T	0.0923	0.0189	0.221	1.04e-06	Interleukin-17A levels
rs28852438	A	G	-0.068	0.0148	0.2897	4.34e-06	Interleukin-17A levels
rs1462017	C	G	-0.0893	0.017	0.1776	1.5e-07	Interleukin-17A levels
rs77529534	T	C	-0.1279	0.0272	0.9323	2.57e-06	Interleukin-17A levels
rs79982350	C	G	-0.1467	0.0295	0.0555	6.6e-07	Interleukin-17A levels
rs4877075	A	G	0.0908	0.0192	0.1411	2.25e-06	Interleukin-17A levels
rs34557923	T	G	0.2446	0.0517	0.9819	2.23e-06	Interleukin-17A levels
rs77595989	T	G	0.1696	0.0371	0.9648	4.84e-06	Interleukin-17A levels
rs12599620	T	C	-0.0726	0.0153	0.7391	2.08e-06	Interleukin-17A levels
rs2429911	T	C	0.2309	0.0486	0.0251	2.02e-06	Interleukin-17A levels
rs2693361	T	G	0.0884	0.0185	0.517	1.77e-06	Interleukin-17A levels
rs114882743	A	T	-0.3259	0.0548	0.9804	2.73e-09	Interleukin-17C levels
rs12092228	T	G	0.1508	0.0327	0.0512	4e-06	Interleukin-17C levels
rs77654242	T	G	-0.2174	0.0469	0.9707	3.56e-06	Interleukin-17C levels
rs149756404	A	C	-0.2749	0.0524	0.9809	1.55e-07	Interleukin-17C levels
rs1072074	A	G	-0.0649	0.0141	0.5847	4.17e-06	Interleukin-17C levels
rs11931996	T	C	-0.1219	0.0262	0.9068	3.28e-06	Interleukin-17C levels
rs4593271	A	G	-0.0793	0.0167	0.6301	2.05e-06	Interleukin-17C levels
rs59356989	A	G	-0.0882	0.0177	0.8432	6.26e-07	Interleukin-17C levels
rs75246422	T	C	-0.0951	0.0201	0.1233	2.23e-06	Interleukin-17C levels
rs72815428	T	C	-0.1673	0.0366	0.0423	4.85e-06	Interleukin-17C levels
rs2814092	C	G	0.0624	0.0135	0.6437	3.8e-06	Interleukin-17C levels
rs1920106	T	C	0.0633	0.0132	0.3948	1.62e-06	Interleukin-17C levels
rs111268024	A	C	0.3672	0.0763	0.0207	1.49e-06	Interleukin-17C levels
rs554604740	A	G	0.1926	0.0401	0.0286	1.56e-06	Interleukin-17C levels
rs10870773	A	G	-0.0816	0.0171	0.8025	1.82e-06	Interleukin-17C levels
rs12863903	T	C	-0.0857	0.018	0.1597	1.93e-06	Interleukin-17C levels
rs8015296	C	G	-0.1162	0.0253	0.0991	4.37e-06	Interleukin-17C levels
rs12895022	T	C	0.1091	0.0236	0.0906	3.78e-06	Interleukin-17C levels
rs39779	C	G	0.1077	0.0227	0.1032	2.09e-06	Interleukin-17C levels
rs12445031	C	G	-0.09	0.0195	0.1382	3.92e-06	Interleukin-17C levels
rs17700884	T	G	-0.105	0.0136	0.3783	1.16e-14	Interleukin-17C levels
rs385076	T	C	-0.1857	0.0123	0.3734	1.68e-51	Interleukin-18 levels
rs12711729	T	C	-0.0702	0.0153	0.7336	4.47e-06	Interleukin-18 levels
rs139760701	A	T	-0.3049	0.0604	0.989	4.46e-07	Interleukin-18 levels
rs12648080	A	G	0.072	0.0146	0.8077	8.16e-07	Interleukin-18 levels
rs17229943	A	C	-0.16	0.0267	0.9351	2.07e-09	Interleukin-18 levels
rs567093451	T	G	0.1154	0.0252	0.8692	4.66e-06	Interleukin-18 levels
rs4140444	A	G	0.2157	0.0461	0.0204	2.88e-06	Interleukin-18 levels
rs7755771	T	C	-0.0861	0.0181	0.2688	1.97e-06	Interleukin-18 levels
rs12201187	A	T	0.0676	0.0138	0.2767	9.65e-07	Interleukin-18 levels
rs67424072	T	G	-0.082	0.0165	0.8341	6.71e-07	Interleukin-18 levels
rs56836641	T	C	-0.163	0.0301	0.0477	6.12e-08	Interleukin-18 levels
rs2954016	T	C	-0.0759	0.0156	0.3451	1.14e-06	Interleukin-18 levels
rs12681624	C	G	-0.0935	0.0157	0.8179	2.59e-09	Interleukin-18 levels
rs112338272	A	C	-0.1954	0.0425	0.0236	4.27e-06	Interleukin-18 levels
rs11605127	C	G	-0.0629	0.0137	0.7543	4.41e-06	Interleukin-18 levels
rs57954386	C	G	-0.1248	0.0259	0.0665	1.45e-06	Interleukin-18 levels
rs60235102	T	C	0.1154	0.0225	0.9237	2.91e-07	Interleukin-18 levels
rs5744249	A	C	0.2039	0.0135	0.7618	1.53e-51	Interleukin-18 levels
rs35495214	T	C	0.1374	0.0291	0.0465	2.34e-06	Interleukin-18 levels
rs148504635	A	C	0.2532	0.0525	0.9857	1.42e-06	Interleukin-18 levels
rs113552426	C	G	-0.278	0.0581	0.9792	1.71e-06	Interleukin-18 levels
rs77994606	A	G	-0.2314	0.0472	0.9814	9.46e-07	Interleukin-18 levels
rs2108621	T	C	0.0581	0.0126	0.3565	4.01e-06	Interleukin-18 levels
rs1403742	A	T	-0.0567	0.0124	0.371	4.82e-06	Interleukin-18 levels
rs7512350	A	G	0.0921	0.0201	0.1213	4.6e-06	interleukin-18 receptor 1 levels
rs114429030	T	C	0.184	0.0305	0.0508	1.61e-09	interleukin-18 receptor 1 levels
rs74180212	T	G	0.1911	0.0143	0.5584	9.86e-41	interleukin-18 receptor 1 levels
rs1115282	T	C	0.1489	0.0115	0.5422	2.42e-38	interleukin-18 receptor 1 levels
rs10192157	T	C	-0.3681	0.0115	0.3754	1e-200	interleukin-18 receptor 1 levels
rs7642750	A	C	0.0935	0.02	0.8764	2.94e-06	interleukin-18 receptor 1 levels
rs35021151	A	G	-0.1646	0.0342	0.0317	1.49e-06	interleukin-18 receptor 1 levels
rs62257659	A	G	-0.2015	0.042	0.9745	1.61e-06	interleukin-18 receptor 1 levels
rs78199195	A	G	-0.0956	0.0196	0.8928	1.07e-06	interleukin-18 receptor 1 levels
rs78035061	A	C	0.1039	0.0222	0.0787	2.87e-06	interleukin-18 receptor 1 levels
rs117145942	A	G	-0.3006	0.0649	0.0131	3.63e-06	interleukin-18 receptor 1 levels
rs80317525	A	G	0.1408	0.0299	0.0468	2.49e-06	interleukin-18 receptor 1 levels
rs73176827	T	C	-0.1045	0.022	0.0762	2.03e-06	interleukin-18 receptor 1 levels
rs536613714	T	G	0.1906	0.0387	0.9625	8.43e-07	interleukin-18 receptor 1 levels
rs117195704	A	G	-0.1505	0.0313	0.0389	1.52e-06	interleukin-18 receptor 1 levels
rs1760941	A	C	0.0657	0.0142	0.7591	3.71e-06	interleukin-18 receptor 1 levels
rs28929474	T	C	0.2643	0.0445	0.0204	2.86e-09	interleukin-18 receptor 1 levels
rs117599131	A	C	-0.1483	0.0317	0.0536	2.89e-06	interleukin-18 receptor 1 levels
rs78357146	A	G	-0.3382	0.0378	0.9715	3.65e-19	interleukin-18 receptor 1 levels
rs34174304	A	G	0.073	0.0149	0.8157	9.62e-07	interleukin-18 receptor 1 levels
rs79097546	T	C	-0.2754	0.056	0.9865	8.75e-07	interleukin-18 receptor 1 levels
rs116935210	A	G	0.2387	0.0512	0.9848	3.13e-06	interleukin-18 receptor 1 levels
rs12047801	T	C	0.0783	0.0171	0.174	4.67e-06	Interleukin-1-alpha levels
rs115494443	A	G	0.2658	0.0565	0.0186	2.55e-06	Interleukin-1-alpha levels
rs115602471	T	C	0.2215	0.0469	0.0311	2.33e-06	Interleukin-1-alpha levels
rs11759846	A	G	-0.3263	0.0266	0.0799	1.36e-34	Interleukin-1-alpha levels
rs547199103	A	T	-0.3452	0.0647	0.0283	9.53e-08	Interleukin-1-alpha levels
rs13195317	T	C	-0.3251	0.0554	0.0358	4.4e-09	Interleukin-1-alpha levels
rs10233998	T	G	0.131	0.0286	0.0604	4.64e-06	Interleukin-1-alpha levels
rs16886503	A	T	0.2438	0.0524	0.9824	3.28e-06	Interleukin-1-alpha levels
rs523604	A	G	0.0754	0.0142	0.5264	1.1e-07	Interleukin-1-alpha levels
rs7138836	A	T	-0.0982	0.0207	0.1141	2.1e-06	Interleukin-1-alpha levels
rs4767214	T	C	0.062	0.013	0.5326	1.85e-06	Interleukin-1-alpha levels
rs117537822	T	C	0.2176	0.0439	0.9755	7.17e-07	Interleukin-1-alpha levels
rs61098036	A	G	-0.0856	0.0187	0.8232	4.7e-06	Interleukin-1-alpha levels
rs11878153	A	G	0.1116	0.0221	0.9015	4.42e-07	Interleukin-1-alpha levels
rs79419497	A	G	0.2016	0.0424	0.9733	1.99e-06	Interleukin-2 levels
rs142641125	T	C	0.2095	0.0419	0.0287	5.73e-07	Interleukin-2 levels
rs77853517	T	C	-0.1048	0.0217	0.8961	1.37e-06	Interleukin-2 levels
rs7638939	A	T	0.0854	0.0174	0.8293	9.2e-07	Interleukin-2 levels
rs75739108	T	C	0.1737	0.038	0.039	4.85e-06	Interleukin-2 levels
rs79925007	T	G	0.1176	0.0255	0.9036	3.99e-06	Interleukin-2 levels
rs6535212	T	G	-0.0646	0.0139	0.6861	3.36e-06	Interleukin-2 levels
rs4703508	T	C	-0.1216	0.026	0.9334	2.91e-06	Interleukin-2 levels
rs201229721	A	C	-0.1468	0.0309	0.9396	2.03e-06	Interleukin-2 levels
rs74852566	T	G	-0.1999	0.0431	0.0244	3.52e-06	Interleukin-2 levels
rs10996419	T	C	-0.1222	0.0259	0.9188	2.38e-06	Interleukin-2 levels
rs77832761	A	G	0.1922	0.0414	0.0318	3.44e-06	Interleukin-2 levels
rs144129701	C	G	-0.2699	0.0576	0.9727	2.79e-06	Interleukin-2 levels
rs36006983	T	C	-0.0728	0.0153	0.7384	1.95e-06	Interleukin-2 levels
rs28515912	A	C	-0.0723	0.0149	0.6969	1.22e-06	Interleukin-2 levels
rs1671226	C	G	-0.0849	0.017	0.2053	5.91e-07	Interleukin-2 levels
rs72633862	T	G	-0.1722	0.0376	0.0444	4.65e-06	Interleukin-20 levels
rs114363239	T	C	-0.2372	0.0487	0.0189	1.11e-06	Interleukin-20 levels
rs114209791	A	G	-0.2134	0.046	0.9756	3.5e-06	Interleukin-20 levels
rs146918864	T	C	-0.2551	0.0515	0.0228	7.29e-07	Interleukin-20 levels
rs12498781	A	G	0.0635	0.0137	0.3202	3.57e-06	Interleukin-20 levels
rs143181662	T	C	0.0719	0.0156	0.5043	4.05e-06	Interleukin-20 levels
rs111249483	A	G	0.294	0.0596	0.9804	8.1e-07	Interleukin-20 levels
rs200680034	A	G	-0.3598	0.071	0.0177	4.03e-07	Interleukin-20 levels
rs138771212	A	G	-0.3596	0.0778	0.9909	3.8e-06	Interleukin-20 levels
rs188205021	T	C	-0.222	0.0427	0.0255	2e-07	Interleukin-20 levels
rs72659995	T	C	-0.1232	0.0267	0.9142	3.95e-06	Interleukin-20 levels
rs28542561	T	C	-0.1753	0.0372	0.965	2.45e-06	Interleukin-20 levels
rs117977288	T	G	-0.1546	0.0316	0.9553	9.96e-07	Interleukin-20 levels
rs540645152	A	C	-0.0817	0.0155	0.4221	1.36e-07	Interleukin-20 receptor subunit alpha levels
rs12138611	C	G	0.119	0.0256	0.1039	3.34e-06	Interleukin-20 receptor subunit alpha levels
rs544388667	A	G	0.3626	0.075	0.0114	1.33e-06	Interleukin-20 receptor subunit alpha levels
rs143067549	T	C	-0.4166	0.091	0.0114	4.69e-06	Interleukin-20 receptor subunit alpha levels
rs59446445	A	G	0.1741	0.038	0.0321	4.61e-06	Interleukin-20 receptor subunit alpha levels
rs6920753	A	G	-0.0664	0.0144	0.704	4.01e-06	Interleukin-20 receptor subunit alpha levels
rs113563938	A	T	0.3176	0.0676	0.9871	2.62e-06	Interleukin-20 receptor subunit alpha levels
rs11987533	A	G	0.1171	0.0198	0.1374	3.34e-09	Interleukin-20 receptor subunit alpha levels
rs12056343	T	G	-0.0761	0.0166	0.7494	4.55e-06	Interleukin-20 receptor subunit alpha levels
rs113153423	A	G	0.1913	0.0407	0.972	2.6e-06	Interleukin-20 receptor subunit alpha levels
rs72785422	T	C	0.0897	0.0195	0.8313	4.22e-06	Interleukin-20 receptor subunit alpha levels
rs149111746	A	G	0.2357	0.0511	0.0208	3.98e-06	Interleukin-20 receptor subunit alpha levels
rs78594373	T	C	-0.1271	0.0273	0.0671	3.23e-06	Interleukin-22 receptor subunit alpha-1 levels
rs1473089	A	C	0.2679	0.0561	0.0253	1.79e-06	Interleukin-22 receptor subunit alpha-1 levels
rs75590335	A	G	0.1722	0.037	0.0376	3.25e-06	Interleukin-22 receptor subunit alpha-1 levels
rs79229049	A	T	-0.2102	0.0412	0.9695	3.36e-07	Interleukin-22 receptor subunit alpha-1 levels
rs56282088	A	G	0.2815	0.0571	0.0165	8.23e-07	Interleukin-22 receptor subunit alpha-1 levels
rs13257574	T	C	0.2714	0.0584	0.0167	3.36e-06	Interleukin-22 receptor subunit alpha-1 levels
rs3181361	T	C	0.27	0.0582	0.0163	3.5e-06	Interleukin-22 receptor subunit alpha-1 levels
rs12240324	A	G	0.2203	0.047	0.9713	2.77e-06	Interleukin-22 receptor subunit alpha-1 levels
rs17256492	T	C	-0.0751	0.0162	0.7694	3.56e-06	Interleukin-22 receptor subunit alpha-1 levels
rs7158900	A	G	-0.0674	0.0138	0.6092	1.04e-06	Interleukin-22 receptor subunit alpha-1 levels
rs4811167	T	C	0.0632	0.0134	0.5504	2.4e-06	Interleukin-22 receptor subunit alpha-1 levels
rs117263973	A	G	0.3467	0.0752	0.0109	4.02e-06	Interleukin-22 receptor subunit alpha-1 levels
rs116790447	T	C	0.1729	0.0371	0.0521	3.16e-06	Interleukin-24 levels
rs199770642	A	T	0.0762	0.0162	0.4768	2.55e-06	Interleukin-24 levels
rs36183478	T	C	0.0815	0.0172	0.4915	2.15e-06	Interleukin-24 levels
rs2341294	A	G	-0.1318	0.028	0.0716	2.51e-06	Interleukin-24 levels
rs145295031	A	T	0.3063	0.0647	0.014	2.2e-06	Interleukin-24 levels
rs167018	A	G	0.0657	0.0136	0.4443	1.36e-06	Interleukin-24 levels
rs11256610	A	G	0.3005	0.0641	0.0145	2.76e-06	Interleukin-24 levels
rs11066309	A	G	0.0655	0.0137	0.4172	1.74e-06	Interleukin-24 levels
rs7401175	A	T	0.0892	0.0195	0.2392	4.78e-06	Interleukin-24 levels
rs117613902	A	G	-0.3	0.0657	0.9862	4.97e-06	Interleukin-24 levels
rs60306270	A	G	-0.0886	0.0191	0.1398	3.51e-06	Interleukin-24 levels
rs143986178	A	G	0.2969	0.0644	0.0144	4.02e-06	Interleukin-24 levels
rs73169406	A	G	0.111	0.0207	0.1327	8.22e-08	Interleukin-24 levels
rs13001788	T	C	0.2769	0.0557	0.9745	6.65e-07	Interleukin-2 receptor subunit beta levels
rs115890206	A	G	0.232	0.0502	0.9786	3.81e-06	Interleukin-2 receptor subunit beta levels
rs17549820	T	C	0.0631	0.0129	0.5622	1e-06	Interleukin-2 receptor subunit beta levels
rs116007066	A	G	-0.2101	0.0441	0.025	1.9e-06	Interleukin-2 receptor subunit beta levels
rs9321271	A	C	-0.157	0.0325	0.9549	1.36e-06	Interleukin-2 receptor subunit beta levels
rs1472270	C	G	0.0704	0.0144	0.346	1.01e-06	Interleukin-2 receptor subunit beta levels
rs34246740	T	C	-0.0721	0.0156	0.2619	3.8e-06	Interleukin-2 receptor subunit beta levels
rs141460846	T	C	-0.2471	0.0535	0.9783	3.86e-06	Interleukin-2 receptor subunit beta levels
rs56353341	T	C	-0.0984	0.021	0.7599	2.79e-06	Interleukin-2 receptor subunit beta levels
rs2157876	T	G	-0.1133	0.0239	0.0879	2.13e-06	Interleukin-2 receptor subunit beta levels
rs559991994	A	T	0.3764	0.0809	0.0166	3.28e-06	Interleukin-2 receptor subunit beta levels
rs11630708	T	C	-0.2102	0.0443	0.9766	2.09e-06	Interleukin-2 receptor subunit beta levels
rs9921181	A	G	-0.0606	0.0128	0.4465	2.2e-06	Interleukin-2 receptor subunit beta levels
rs117538197	T	C	0.1213	0.0261	0.0695	3.36e-06	Interleukin-2 receptor subunit beta levels
rs35370544	T	G	0.1741	0.0364	0.047	1.73e-06	Interleukin-33 levels
rs7742625	C	G	0.0691	0.0148	0.6997	3.03e-06	Interleukin-33 levels
rs77792454	T	C	-0.1166	0.0255	0.1064	4.82e-06	Interleukin-33 levels
rs17149396	C	G	0.1833	0.04	0.0307	4.59e-06	Interleukin-33 levels
rs66755903	A	G	-0.0752	0.0162	0.2321	3.45e-06	Interleukin-33 levels
rs62556318	C	G	0.1308	0.0277	0.9172	2.34e-06	Interleukin-33 levels
rs78455659	A	G	0.1259	0.0273	0.9273	3.99e-06	Interleukin-33 levels
rs8042883	T	C	-0.0681	0.0135	0.5496	4.55e-07	Interleukin-33 levels
rs13336496	A	C	0.0936	0.0203	0.8755	4.01e-06	Interleukin-33 levels
rs112495884	A	G	0.3432	0.0748	0.0112	4.47e-06	Interleukin-33 levels
rs10415966	A	C	-0.1184	0.0233	0.1177	3.74e-07	Interleukin-33 levels
rs1013434	T	C	-0.0732	0.0158	0.2201	3.61e-06	Interleukin-33 levels
rs10910814	C	G	0.1919	0.0417	0.0407	4.19e-06	Interleukin-4 levels
rs2502347	T	C	-0.077	0.0167	0.2195	4.01e-06	Interleukin-4 levels
rs13418255	A	G	0.0701	0.0153	0.7233	4.61e-06	Interleukin-4 levels
rs13130198	A	G	-0.0773	0.0159	0.2374	1.16e-06	Interleukin-4 levels
rs12641440	C	G	-0.1181	0.025	0.9065	2.31e-06	Interleukin-4 levels
rs9270229	T	C	0.1212	0.0255	0.1501	2e-06	Interleukin-4 levels
rs2766594	A	G	0.085	0.0179	0.5892	2.05e-06	Interleukin-4 levels
rs549453778	A	T	0.449	0.0914	0.9882	8.99e-07	Interleukin-4 levels
rs11989681	A	G	0.0678	0.0136	0.5982	6.19e-07	Interleukin-4 levels
rs4876407	T	G	-0.1391	0.0299	0.9451	3.28e-06	Interleukin-4 levels
rs1490743	T	G	-0.1338	0.0278	0.0752	1.49e-06	Interleukin-4 levels
rs75610895	T	C	-0.2354	0.045	0.0253	1.68e-07	Interleukin-4 levels
rs116963481	A	G	0.2805	0.0592	0.9846	2.16e-06	Interleukin-4 levels
rs7150107	T	C	-0.1128	0.0244	0.7641	3.78e-06	Interleukin-4 levels
rs12900168	A	G	0.0716	0.0152	0.4842	2.47e-06	Interleukin-4 levels
rs114829303	T	C	0.1661	0.0361	0.0436	4.2e-06	Interleukin-5 levels
rs17009223	A	G	-0.1169	0.0236	0.0881	7.29e-07	Interleukin-5 levels
rs534010680	T	G	0.205	0.0424	0.0508	1.33e-06	Interleukin-5 levels
rs34639000	A	G	0.0765	0.0147	0.7289	1.95e-07	Interleukin-5 levels
rs141941146	A	G	0.3833	0.0825	0.9859	3.38e-06	Interleukin-5 levels
rs10988407	A	G	0.0777	0.0167	0.2002	3.28e-06	Interleukin-5 levels
rs201180858	T	G	-0.1939	0.0424	0.947	4.81e-06	Interleukin-5 levels
rs4277106	A	G	-0.2747	0.0592	0.9858	3.48e-06	Interleukin-5 levels
rs12864018	A	C	-0.2292	0.0499	0.0477	4.37e-06	Interleukin-5 levels
rs7142197	A	G	-0.0924	0.0188	0.1442	8.88e-07	Interleukin-5 levels
rs12592185	T	C	0.0838	0.0173	0.8068	1.27e-06	Interleukin-5 levels
rs7193141	C	G	0.2407	0.0521	0.0351	3.84e-06	Interleukin-5 levels
rs62069649	A	G	0.2206	0.0482	0.0267	4.72e-06	Interleukin-5 levels
rs132210	T	C	-0.0686	0.0141	0.3408	1.14e-06	Interleukin-5 levels
rs2228145	A	C	-0.1684	0.0119	0.6128	1.83e-45	Interleukin-6 levels
rs17486819	T	G	0.0975	0.0211	0.9152	3.82e-06	Interleukin-6 levels
rs248536	T	G	-0.0671	0.0143	0.2276	2.7e-06	Interleukin-6 levels
rs550717566	T	C	0.067	0.0131	0.291	3.15e-07	Interleukin-6 levels
rs10234370	T	C	0.0582	0.0127	0.6371	4.59e-06	Interleukin-6 levels
rs187416244	T	C	-0.2244	0.0469	0.0182	1.71e-06	Interleukin-6 levels
rs1346147	A	G	-0.0659	0.0135	0.7459	1.05e-06	Interleukin-6 levels
rs10977774	A	C	-0.3418	0.0701	0.9865	1.08e-06	Interleukin-6 levels
rs554155854	T	C	-0.2313	0.0484	0.9602	1.76e-06	Interleukin-6 levels
rs185969953	T	G	-0.3427	0.0682	0.0105	5.04e-07	Interleukin-6 levels
rs1642826	A	T	0.1165	0.0244	0.118	1.8e-06	Interleukin-6 levels
rs77336315	A	C	0.2512	0.0531	0.9836	2.24e-06	Interleukin-7 levels
rs56889120	A	G	0.097	0.021	0.8744	3.86e-06	Interleukin-7 levels
rs74131483	A	G	0.1372	0.0274	0.9451	5.52e-07	Interleukin-7 levels
rs144728120	T	C	0.1495	0.0316	0.0436	2.23e-06	Interleukin-7 levels
rs576004227	A	T	0.1597	0.0345	0.9615	3.67e-06	Interleukin-7 levels
rs11742240	T	G	-0.0647	0.0131	0.2796	7.86e-07	Interleukin-7 levels
rs1050152	T	C	-0.0651	0.0133	0.4122	9.84e-07	Interleukin-7 levels
rs55849454	A	G	0.0729	0.0159	0.7913	4.54e-06	Interleukin-7 levels
rs12699881	A	G	0.068	0.0138	0.2517	8.33e-07	Interleukin-7 levels
rs112359206	A	G	0.1691	0.0225	0.9	5.67e-14	Interleukin-7 levels
rs111066336	T	C	0.0745	0.014	0.3642	1.03e-07	Interleukin-7 levels
rs7026771	A	G	0.0691	0.0148	0.5682	3.03e-06	Interleukin-7 levels
rs12321566	A	G	0.0698	0.0139	0.237	5.12e-07	Interleukin-7 levels
rs570880779	T	C	-0.2336	0.0505	0.0215	3.73e-06	Interleukin-7 levels
rs79072837	T	C	-0.136	0.028	0.0497	1.19e-06	Interleukin-7 levels
rs10403201	A	G	-0.0584	0.0127	0.2923	4.26e-06	Interleukin-7 levels
rs12075	A	G	0.0667	0.0116	0.5552	8.92e-09	Interleukin-8 levels
rs144815207	T	C	0.3186	0.0622	0.9879	3.02e-07	Interleukin-8 levels
rs6709159	A	G	0.0562	0.0117	0.4424	1.56e-06	Interleukin-8 levels
rs13064825	T	C	0.056	0.012	0.4104	3.06e-06	Interleukin-8 levels
rs1516478	T	C	0.1479	0.0322	0.0386	4.37e-06	Interleukin-8 levels
rs141979722	T	C	0.2829	0.0608	0.0146	3.27e-06	Interleukin-8 levels
rs6446951	A	G	-0.1894	0.0241	0.0665	3.87e-15	Interleukin-8 levels
rs972492	A	C	-0.0936	0.0184	0.1404	3.64e-07	Interleukin-8 levels
rs12188297	A	T	-0.0755	0.0147	0.2006	2.81e-07	Interleukin-8 levels
rs145125644	A	G	0.2687	0.0555	0.9866	1.29e-06	Interleukin-8 levels
rs6585420	T	C	0.1545	0.0325	0.9598	2e-06	Interleukin-8 levels
rs72633250	A	C	0.0574	0.0124	0.4025	3.67e-06	Interleukin-8 levels
rs8069322	A	G	0.0668	0.0131	0.7222	3.41e-07	Interleukin-8 levels
rs7216538	A	G	-0.1324	0.0279	0.0541	2.08e-06	Interleukin-8 levels
rs34519991	T	C	0.0555	0.012	0.5073	3.75e-06	Interleukin-8 levels
rs72886502	T	G	-0.3895	0.076	0.0095	2.98e-07	Interleukin-8 levels
rs906401	T	C	0.0941	0.02	0.9034	2.54e-06	Interleukin-8 levels
rs7570818	A	G	-0.0849	0.0183	0.8857	3.5e-06	Latency-associated peptide transforming growth factor beta 1 levels
rs7656674	A	T	0.0626	0.0121	0.5957	2.3e-07	Latency-associated peptide transforming growth factor beta 1 levels
rs73112514	C	G	0.2053	0.0433	0.9689	2.12e-06	Latency-associated peptide transforming growth factor beta 1 levels
rs1921885	A	C	0.1265	0.0263	0.9391	1.51e-06	Latency-associated peptide transforming growth factor beta 1 levels
rs114152855	T	C	-0.299	0.0613	0.0112	1.07e-06	Latency-associated peptide transforming growth factor beta 1 levels
rs2631367	C	G	-0.0605	0.013	0.4529	3.26e-06	Latency-associated peptide transforming growth factor beta 1 levels
rs34992551	T	C	-0.0931	0.0199	0.1103	2.89e-06	Latency-associated peptide transforming growth factor beta 1 levels
rs143420877	T	C	0.1447	0.0303	0.0388	1.79e-06	Latency-associated peptide transforming growth factor beta 1 levels
rs7820135	T	C	-0.0747	0.0155	0.8321	1.44e-06	Latency-associated peptide transforming growth factor beta 1 levels
rs7013321	A	G	-0.0608	0.0121	0.4469	5.04e-07	Latency-associated peptide transforming growth factor beta 1 levels
rs183319799	T	G	0.2185	0.0461	0.0182	2.14e-06	Latency-associated peptide transforming growth factor beta 1 levels
rs10508556	T	C	0.0523	0.0114	0.4627	4.48e-06	Latency-associated peptide transforming growth factor beta 1 levels
rs34536806	T	G	0.0989	0.021	0.9023	2.48e-06	Latency-associated peptide transforming growth factor beta 1 levels
rs144834546	T	C	-0.2662	0.0526	0.0227	4.17e-07	Latency-associated peptide transforming growth factor beta 1 levels
rs60821320	A	C	-0.1083	0.0232	0.0779	3.04e-06	Latency-associated peptide transforming growth factor beta 1 levels
rs149458216	A	C	-0.2301	0.0472	0.0182	1.09e-06	Latency-associated peptide transforming growth factor beta 1 levels
rs10403201	A	G	-0.0597	0.0125	0.292	1.79e-06	Latency-associated peptide transforming growth factor beta 1 levels
rs73045256	A	G	-0.1921	0.0276	0.9378	3.4e-12	Latency-associated peptide transforming growth factor beta 1 levels
rs1800472	A	G	-0.4623	0.0335	0.0345	2.55e-43	Latency-associated peptide transforming growth factor beta 1 levels
rs7247630	T	C	0.1378	0.0271	0.0525	3.68e-07	Latency-associated peptide transforming growth factor beta 1 levels
rs2281119	T	C	-0.0873	0.019	0.1204	4.33e-06	Latency-associated peptide transforming growth factor beta 1 levels
rs11127419	T	C	0.0707	0.0153	0.3559	3.82e-06	Leukemia inhibitory factor levels
rs80092539	A	T	0.0993	0.0213	0.8758	3.13e-06	Leukemia inhibitory factor levels
rs825264	A	G	-0.2119	0.0453	0.0321	2.9e-06	Leukemia inhibitory factor levels
rs116794364	C	G	-0.3015	0.0631	0.9851	1.77e-06	Leukemia inhibitory factor levels
rs145344087	C	G	0.2548	0.0556	0.021	4.59e-06	Leukemia inhibitory factor levels
rs13264315	A	T	0.0757	0.0158	0.6575	1.66e-06	Leukemia inhibitory factor levels
rs74992559	A	G	0.1725	0.0367	0.0351	2.6e-06	Leukemia inhibitory factor levels
rs11608349	A	T	-0.3084	0.0661	0.0168	3.08e-06	Leukemia inhibitory factor levels
rs234592	A	G	-0.0635	0.0136	0.5456	3.02e-06	Leukemia inhibitory factor levels
rs7225483	T	G	0.0671	0.0143	0.486	2.7e-06	Leukemia inhibitory factor levels
rs332426	A	G	0.112	0.0238	0.0899	2.53e-06	Leukemia inhibitory factor levels
rs11883375	A	G	-0.1011	0.0197	0.1385	2.87e-07	Leukemia inhibitory factor levels
rs12754806	A	G	0.0563	0.0122	0.4817	3.94e-06	Leukemia inhibitory factor receptor levels
rs3963364	A	C	-0.0951	0.0203	0.1784	2.8e-06	Leukemia inhibitory factor receptor levels
rs62258077	T	C	-0.063	0.013	0.6603	1.26e-06	Leukemia inhibitory factor receptor levels
rs9313148	C	G	-0.0824	0.0173	0.1414	1.91e-06	Leukemia inhibitory factor receptor levels
rs72730728	A	T	0.1414	0.0302	0.9403	2.84e-06	Leukemia inhibitory factor receptor levels
rs2289779	T	G	0.0788	0.0134	0.5419	4.09e-09	Leukemia inhibitory factor receptor levels
rs115938660	T	C	-0.2181	0.0467	0.0215	3.01e-06	Leukemia inhibitory factor receptor levels
rs778016	A	G	-0.0681	0.0145	0.2875	2.65e-06	Leukemia inhibitory factor receptor levels
rs73157388	T	C	-0.1306	0.0285	0.9229	4.6e-06	Leukemia inhibitory factor receptor levels
rs117117000	A	G	0.1586	0.0333	0.961	1.91e-06	Leukemia inhibitory factor receptor levels
rs635634	T	C	-0.2885	0.0153	0.1918	2.61e-79	Leukemia inhibitory factor receptor levels
rs41307428	T	C	0.2027	0.0299	0.067	1.21e-11	Leukemia inhibitory factor receptor levels
rs1690678	A	C	0.0904	0.0192	0.1109	2.5e-06	Leukemia inhibitory factor receptor levels
rs4937122	T	G	0.1262	0.0248	0.9129	3.61e-07	Leukemia inhibitory factor receptor levels
rs72837682	T	C	-0.08	0.0172	0.7807	3.3e-06	Leukemia inhibitory factor receptor levels
rs141933232	A	G	-0.2724	0.0546	0.0169	6.07e-07	Leukemia inhibitory factor receptor levels
rs62654645	T	G	-0.0812	0.0172	0.5221	2.35e-06	Leukemia inhibitory factor receptor levels
rs147006060	A	G	-0.2602	0.0566	0.0179	4.28e-06	Leukemia inhibitory factor receptor levels
rs6002001	A	G	0.6489	0.1417	0.0043	4.66e-06	Leukemia inhibitory factor receptor levels
rs12133241	T	G	0.0728	0.0157	0.8345	3.54e-06	Monocyte chemoattractant protein-1 levels
rs12075	A	G	0.1694	0.0113	0.5552	8.39e-51	Monocyte chemoattractant protein-1 levels
rs4682862	A	G	0.0576	0.0122	0.6154	2.34e-06	Monocyte chemoattractant protein-1 levels
rs1846616	A	T	0.0856	0.0119	0.362	6.33e-13	Monocyte chemoattractant protein-1 levels
rs35728689	A	G	0.3004	0.0198	0.0959	5.44e-52	Monocyte chemoattractant protein-1 levels
rs181998213	T	C	0.3723	0.0695	0.9872	8.47e-08	Monocyte chemoattractant protein-1 levels
rs7619350	A	G	0.0986	0.0201	0.118	9.32e-07	Monocyte chemoattractant protein-1 levels
rs149604038	C	G	-0.2813	0.0556	0.9851	4.21e-07	Monocyte chemoattractant protein-1 levels
rs207311	T	C	0.0579	0.0126	0.6697	4.32e-06	Monocyte chemoattractant protein-1 levels
rs148307902	A	G	0.2553	0.0538	0.0243	2.08e-06	Monocyte chemoattractant protein-1 levels
rs146186562	T	G	-0.2293	0.0497	0.9789	3.96e-06	Monocyte chemoattractant protein-1 levels
rs9942602	T	C	0.0618	0.0117	0.4922	1.28e-07	Monocyte chemoattractant protein-1 levels
rs182599222	A	T	-0.4028	0.0864	0.991	3.13e-06	Monocyte chemoattractant protein-1 levels
rs77344300	T	C	-0.1381	0.0293	0.0491	2.44e-06	Monocyte chemoattractant protein-1 levels
rs117510656	T	C	-0.2587	0.0562	0.9806	4.16e-06	Monocyte chemoattractant protein-1 levels
rs12367122	A	G	0.0739	0.0159	0.1756	3.35e-06	Monocyte chemoattractant protein-1 levels
rs34292320	T	C	-0.0684	0.0134	0.2742	3.32e-07	Monocyte chemoattractant protein-1 levels
rs11639226	A	C	0.0615	0.0133	0.4782	3.76e-06	Monocyte chemoattractant protein-1 levels
rs117265389	C	G	0.1734	0.0377	0.0256	4.24e-06	Monocyte chemoattractant protein-1 levels
rs11870164	T	C	0.0751	0.013	0.2772	7.61e-09	Monocyte chemoattractant protein-1 levels
rs190108694	A	G	-0.2084	0.0455	0.0286	4.64e-06	Monocyte chemoattractant protein-1 levels
rs79697698	T	C	-0.348	0.0653	0.0136	9.86e-08	Monocyte chemoattractant protein-1 levels
rs77128226	T	C	-0.1063	0.0218	0.0875	1.08e-06	Monocyte chemoattractant protein-1 levels
rs117317477	T	G	-0.3227	0.0704	0.0125	4.57e-06	Monocyte chemoattractant protein-1 levels
rs78743764	A	C	-0.2226	0.048	0.019	3.53e-06	Monocyte chemoattractant protein 2 levels
rs12075	A	G	-0.0973	0.0116	0.5553	4.95e-17	Monocyte chemoattractant protein 2 levels
rs6685547	A	G	0.1462	0.0289	0.0505	4.22e-07	Monocyte chemoattractant protein 2 levels
rs7538845	C	G	0.0566	0.0122	0.6032	3.5e-06	Monocyte chemoattractant protein 2 levels
rs79965992	A	G	0.1092	0.0233	0.0823	2.78e-06	Monocyte chemoattractant protein 2 levels
rs138884871	T	C	0.2198	0.0473	0.0188	3.37e-06	Monocyte chemoattractant protein 2 levels
rs407595	A	C	0.0697	0.0147	0.2073	2.12e-06	Monocyte chemoattractant protein 2 levels
rs145516279	A	G	0.2225	0.048	0.979	3.56e-06	Monocyte chemoattractant protein 2 levels
rs12523126	A	T	0.1121	0.0232	0.0746	1.35e-06	Monocyte chemoattractant protein 2 levels
rs79567569	A	C	-0.3284	0.0669	0.9877	9.16e-07	Monocyte chemoattractant protein 2 levels
rs4722985	T	C	-0.0626	0.0133	0.709	2.52e-06	Monocyte chemoattractant protein 2 levels
rs181726805	A	G	-0.2479	0.0536	0.9838	3.75e-06	Monocyte chemoattractant protein 2 levels
rs948962	A	C	0.0544	0.0119	0.4764	4.84e-06	Monocyte chemoattractant protein 2 levels
rs75573205	C	G	0.1906	0.0408	0.976	2.99e-06	Monocyte chemoattractant protein 2 levels
rs112168535	T	C	-0.1553	0.0316	0.9555	8.9e-07	Monocyte chemoattractant protein 2 levels
rs9889517	A	G	0.0609	0.0121	0.4783	4.83e-07	Monocyte chemoattractant protein 2 levels
rs8081047	T	C	0.8196	0.0267	0.9492	1e-200	Monocyte chemoattractant protein 2 levels
rs80219280	T	G	-0.904	0.0322	0.0365	2e-173	Monocyte chemoattractant protein 2 levels
rs188234686	C	G	-0.3591	0.0509	0.981	1.73e-12	Monocyte chemoattractant protein 2 levels
rs11652256	A	G	-0.9051	0.0354	0.0323	3.48e-144	Monocyte chemoattractant protein 2 levels
rs16969443	T	C	-0.4966	0.0757	0.9763	5.38e-11	Monocyte chemoattractant protein 2 levels
rs76263310	A	G	0.296	0.0455	0.0187	7.74e-11	Monocyte chemoattractant protein 2 levels
rs34202026	A	T	0.6652	0.0371	0.9715	6.89e-72	Monocyte chemoattractant protein 2 levels
rs1821142	T	C	0.4013	0.0478	0.0184	4.64e-17	Monocyte chemoattractant protein 2 levels
rs144618566	T	C	0.5171	0.0538	0.0169	7.15e-22	Monocyte chemoattractant protein 2 levels
rs144101664	T	C	-0.3694	0.0547	0.014	1.45e-11	Monocyte chemoattractant protein 2 levels
rs35904471	T	C	0.0761	0.0165	0.2662	3.99e-06	Monocyte chemoattractant protein 2 levels
rs80131163	A	G	0.1962	0.0399	0.9686	8.77e-07	Monocyte chemoattractant protein 2 levels
rs75580960	T	C	-0.0904	0.0188	0.8703	1.52e-06	Monocyte chemoattractant protein 2 levels
rs74350159	A	G	0.2798	0.0608	0.012	4.19e-06	Monocyte chemoattractant protein 2 levels
rs481267	A	G	-0.0754	0.015	0.3263	4.99e-07	Monocyte chemoattractant protein-3 levels
rs12075	A	G	-0.0899	0.013	0.5624	4.67e-12	Monocyte chemoattractant protein-3 levels
rs12142504	T	C	0.0778	0.0166	0.6951	2.78e-06	Monocyte chemoattractant protein-3 levels
rs147793446	A	G	0.1941	0.0413	0.0345	2.6e-06	Monocyte chemoattractant protein-3 levels
rs146174820	A	G	0.2663	0.0547	0.0247	1.13e-06	Monocyte chemoattractant protein-3 levels
rs2228467	T	C	-0.3169	0.0252	0.9268	2.88e-36	Monocyte chemoattractant protein-3 levels
rs4146770	T	C	-0.0933	0.0165	0.7978	1.56e-08	Monocyte chemoattractant protein-3 levels
rs11276535	T	C	-0.0849	0.0167	0.5118	3.7e-07	Monocyte chemoattractant protein-3 levels
rs28667091	T	G	-0.0613	0.0133	0.4117	4.05e-06	Monocyte chemoattractant protein-3 levels
rs182239847	T	G	-0.1716	0.0359	0.9096	1.75e-06	Monocyte chemoattractant protein-3 levels
rs153473	C	G	-0.0638	0.0134	0.4563	1.92e-06	Monocyte chemoattractant protein-3 levels
rs9968876	T	G	-0.1046	0.0221	0.8991	2.21e-06	Monocyte chemoattractant protein-3 levels
rs139796674	A	G	0.2334	0.0492	0.0249	2.1e-06	Monocyte chemoattractant protein-3 levels
rs74157668	T	C	0.1574	0.0343	0.0404	4.46e-06	Monocyte chemoattractant protein-3 levels
rs148859911	A	G	0.1507	0.0328	0.05	4.34e-06	Monocyte chemoattractant protein-3 levels
rs7116054	T	C	-0.0998	0.0179	0.1822	2.47e-08	Monocyte chemoattractant protein-3 levels
rs7327202	C	G	-0.0969	0.0194	0.1497	5.89e-07	Monocyte chemoattractant protein-3 levels
rs28439856	A	G	0.1646	0.0339	0.9169	1.2e-06	Monocyte chemoattractant protein-3 levels
rs16947053	A	G	0.2264	0.0487	0.9779	3.34e-06	Monocyte chemoattractant protein-3 levels
rs7213460	A	G	0.0942	0.0132	0.4161	9.58e-13	Monocyte chemoattractant protein-3 levels
rs78848134	T	C	0.2441	0.0514	0.0198	2.04e-06	Monocyte chemoattractant protein-3 levels
rs12075	A	G	0.189	0.0114	0.5553	9.89e-62	Monocyte chemoattractant protein-4 levels
rs7612912	T	C	0.1281	0.012	0.6276	1.33e-26	Monocyte chemoattractant protein-4 levels
rs55842014	A	G	-0.0638	0.0131	0.3598	1.11e-06	Monocyte chemoattractant protein-4 levels
rs115511138	A	G	0.1956	0.042	0.9694	3.21e-06	Monocyte chemoattractant protein-4 levels
rs62336911	T	C	0.1569	0.0332	0.0417	2.29e-06	Monocyte chemoattractant protein-4 levels
rs74794857	T	C	0.0674	0.0139	0.4123	1.24e-06	Monocyte chemoattractant protein-4 levels
rs2631360	A	G	0.0609	0.0131	0.5448	3.34e-06	Monocyte chemoattractant protein-4 levels
rs144118870	A	G	0.1749	0.0368	0.963	2.01e-06	Monocyte chemoattractant protein-4 levels
rs847767	A	G	0.077	0.0168	0.8533	4.58e-06	Monocyte chemoattractant protein-4 levels
rs1120252	A	T	0.0873	0.019	0.5592	4.33e-06	Monocyte chemoattractant protein-4 levels
rs2721961	T	G	-0.1201	0.0133	0.7293	1.72e-19	Monocyte chemoattractant protein-4 levels
rs2497351	T	C	0.0668	0.0145	0.2018	4.09e-06	Monocyte chemoattractant protein-4 levels
rs10140592	A	G	0.2704	0.0553	0.0209	1.01e-06	Monocyte chemoattractant protein-4 levels
rs62055193	C	G	0.093	0.0196	0.2384	2.09e-06	Monocyte chemoattractant protein-4 levels
rs72825017	T	G	-0.1997	0.0251	0.0594	1.77e-15	Monocyte chemoattractant protein-4 levels
rs3917900	A	G	0.1557	0.012	0.6401	1.7e-38	Monocyte chemoattractant protein-4 levels
rs3136676	A	G	0.3903	0.0251	0.9384	1.6e-54	Monocyte chemoattractant protein-4 levels
rs181250	T	C	-0.1032	0.0208	0.8805	6.99e-07	Monocyte chemoattractant protein-4 levels
rs8112014	A	G	-0.0578	0.0126	0.2923	4.49e-06	Monocyte chemoattractant protein-4 levels
rs62201455	A	C	-0.2136	0.0451	0.9807	2.18e-06	Monocyte chemoattractant protein-4 levels
rs926646	T	C	0.1432	0.0304	0.9545	2.47e-06	Monocyte chemoattractant protein-4 levels
rs570499416	A	C	-0.3014	0.0604	0.0147	6.04e-07	Macrophage inflammatory protein 1a levels
rs5743604	A	G	-0.0736	0.0135	0.7503	4.98e-08	Macrophage inflammatory protein 1a levels
rs2853926	A	G	-0.0608	0.0133	0.7392	4.84e-06	Macrophage inflammatory protein 1a levels
rs113448118	A	G	0.0818	0.0179	0.1528	4.88e-06	Macrophage inflammatory protein 1a levels
rs188443128	T	C	-0.0718	0.0151	0.4638	1.98e-06	Macrophage inflammatory protein 1a levels
rs1125560	T	C	-0.0644	0.0124	0.632	2.06e-07	Macrophage inflammatory protein 1a levels
rs7137828	T	C	-0.0837	0.0133	0.5247	3.11e-10	Macrophage inflammatory protein 1a levels
rs9507462	A	G	-0.0626	0.0133	0.4935	2.52e-06	Macrophage inflammatory protein 1a levels
rs9540456	A	G	0.0926	0.0181	0.8776	3.12e-07	Macrophage inflammatory protein 1a levels
rs78871521	T	C	0.1812	0.0371	0.0304	1.04e-06	Macrophage inflammatory protein 1a levels
rs1143687	T	C	-0.1229	0.024	0.0627	3.04e-07	Macrophage inflammatory protein 1a levels
rs677925	T	C	-0.0668	0.0143	0.7284	2.99e-06	Macrophage inflammatory protein 1a levels
rs111734780	A	G	-0.3088	0.0623	0.978	7.17e-07	Macrophage inflammatory protein 1a levels
rs56675286	A	C	-0.1806	0.0325	0.0383	2.75e-08	Macrophage inflammatory protein 1a levels
rs1634518	A	G	-0.409	0.0135	0.7667	1e-200	Macrophage inflammatory protein 1a levels
rs9911791	A	G	0.176	0.0162	0.8208	1.71e-27	Macrophage inflammatory protein 1a levels
rs2847249	T	C	-0.0621	0.0136	0.2605	4.97e-06	Macrophage inflammatory protein 1a levels
rs12141791	A	G	0.0859	0.013	0.6981	3.9e-11	Matrix metalloproteinase-1 levels
rs6717478	A	T	0.1548	0.0338	0.966	4.65e-06	Matrix metalloproteinase-1 levels
rs2229629	A	G	-0.3153	0.0673	0.0135	2.8e-06	Matrix metalloproteinase-1 levels
rs873675	T	C	0.1234	0.0234	0.0684	1.34e-07	Matrix metalloproteinase-1 levels
rs188626385	T	C	-0.2509	0.053	0.0177	2.2e-06	Matrix metalloproteinase-1 levels
rs4734879	A	G	0.1136	0.0137	0.7422	1.11e-16	Matrix metalloproteinase-1 levels
rs10990535	T	C	0.0703	0.0135	0.253	1.91e-07	Matrix metalloproteinase-1 levels
rs10978641	A	T	0.0649	0.014	0.7462	3.56e-06	Matrix metalloproteinase-1 levels
rs141782294	A	G	0.3767	0.0445	0.9777	2.56e-17	Matrix metalloproteinase-1 levels
rs77095316	T	G	-0.1416	0.0238	0.0705	2.69e-09	Matrix metalloproteinase-1 levels
rs2155053	T	C	-0.3212	0.0264	0.9461	4.68e-34	Matrix metalloproteinase-1 levels
rs484915	A	T	-0.3517	0.0119	0.5613	5.73e-192	Matrix metalloproteinase-1 levels
rs116889819	A	G	-0.176	0.03	0.0455	4.45e-09	Matrix metalloproteinase-1 levels
rs2926741	T	C	-0.0704	0.0126	0.3436	2.31e-08	Matrix metalloproteinase-1 levels
rs12367368	T	G	0.0861	0.0186	0.1146	3.67e-06	Matrix metalloproteinase-1 levels
rs7219205	A	G	0.0569	0.0121	0.5023	2.57e-06	Matrix metalloproteinase-1 levels
rs11673125	T	C	-0.0585	0.0127	0.296	4.1e-06	Matrix metalloproteinase-1 levels
rs12567824	A	C	0.07	0.0153	0.822	4.76e-06	Matrix metalloproteinase-10 levels
rs1356799	T	G	-0.069	0.015	0.7974	4.22e-06	Matrix metalloproteinase-10 levels
rs80346512	A	G	-0.4022	0.0779	0.982	2.43e-07	Matrix metalloproteinase-10 levels
rs181816009	A	G	-0.1769	0.0358	0.0368	7.76e-07	Matrix metalloproteinase-10 levels
rs41285646	A	G	0.106	0.0208	0.2799	3.47e-07	Matrix metalloproteinase-10 levels
rs112062276	T	G	0.1203	0.0249	0.0601	1.36e-06	Matrix metalloproteinase-10 levels
rs112327130	C	G	-0.2862	0.0608	0.0153	2.51e-06	Matrix metalloproteinase-10 levels
rs72699188	C	G	-0.0931	0.0166	0.8507	2.04e-08	Matrix metalloproteinase-10 levels
rs55804377	A	G	-0.2185	0.0469	0.0185	3.18e-06	Matrix metalloproteinase-10 levels
rs539147801	A	C	-0.2059	0.0444	0.9719	3.53e-06	Matrix metalloproteinase-10 levels
rs11225354	T	C	0.2957	0.0181	0.879	5.38e-60	Matrix metalloproteinase-10 levels
rs17860955	T	C	1.1371	0.047	0.983	2.6e-129	Matrix metalloproteinase-10 levels
rs17099622	A	G	-0.2064	0.0233	0.9296	8.12e-19	Matrix metalloproteinase-10 levels
rs142915220	A	G	-0.3256	0.0494	0.9794	4.37e-11	Matrix metalloproteinase-10 levels
rs7966257	C	G	-0.0819	0.0178	0.1335	4.2e-06	Matrix metalloproteinase-10 levels
rs3742926	T	C	-0.0912	0.0196	0.0978	3.27e-06	Matrix metalloproteinase-10 levels
rs2584662	A	C	-0.0597	0.0122	0.585	9.91e-07	Matrix metalloproteinase-10 levels
rs516316	C	G	0.1003	0.0117	0.4452	1.01e-17	Matrix metalloproteinase-10 levels
rs113958571	A	G	-0.2315	0.0503	0.0188	4.18e-06	Matrix metalloproteinase-10 levels
rs4360502	A	G	-0.0652	0.0141	0.3445	3.76e-06	Neurturin levels
rs62120726	A	G	0.0786	0.0172	0.8077	4.88e-06	Neurturin levels
rs908372	C	G	-0.0622	0.0136	0.3324	4.8e-06	Neurturin levels
rs76777800	T	C	0.3387	0.0738	0.0176	4.44e-06	Neurturin levels
rs143131035	T	C	-0.4361	0.0867	0.0118	4.91e-07	Neurturin levels
rs7712604	C	G	-0.0879	0.0176	0.6738	5.9e-07	Neurturin levels
rs29630	T	C	-0.074	0.0159	0.2493	3.25e-06	Neurturin levels
rs192427410	T	G	0.3743	0.0786	0.0252	1.92e-06	Neurturin levels
rs77216559	T	C	0.1667	0.034	0.958	9.44e-07	Neurturin levels
rs182274799	A	G	0.1565	0.031	0.0646	4.46e-07	Neurturin levels
rs4753678	A	G	0.087	0.0178	0.5434	1.02e-06	Neurturin levels
rs8033310	T	C	0.1332	0.0286	0.9133	3.2e-06	Neurturin levels
rs28759830	T	C	-0.1778	0.037	0.9507	1.54e-06	Neurturin levels
rs7202385	A	T	0.0746	0.0157	0.6725	2.02e-06	Neurturin levels
rs10412462	A	C	-0.1731	0.0366	0.0363	2.25e-06	Neurturin levels
rs113580784	A	G	-0.2288	0.0495	0.0208	3.8e-06	Neurturin levels
rs145686993	C	G	-0.2464	0.0539	0.0161	4.84e-06	Neurotrophin-3 levels
rs79759094	A	G	-0.1163	0.0251	0.0638	3.6e-06	Neurotrophin-3 levels
rs12517801	A	G	-0.0555	0.0121	0.3609	4.5e-06	Neurotrophin-3 levels
rs2034246	A	C	0.0582	0.012	0.5677	1.23e-06	Neurotrophin-3 levels
rs3218587	A	G	0.1364	0.0294	0.0429	3.49e-06	Neurotrophin-3 levels
rs112418830	T	C	0.1366	0.0263	0.0567	2.06e-07	Neurotrophin-3 levels
rs2107473	A	G	-0.2393	0.0507	0.0175	2.36e-06	Neurotrophin-3 levels
rs17537796	A	C	-0.2571	0.0553	0.9866	3.33e-06	Neurotrophin-3 levels
rs73166403	T	C	-0.092	0.02	0.1114	4.22e-06	Neurotrophin-3 levels
rs72652073	C	G	0.058	0.0125	0.3811	3.48e-06	Neurotrophin-3 levels
rs10780690	T	G	0.0557	0.012	0.5265	3.46e-06	Neurotrophin-3 levels
rs146532158	T	C	-0.1859	0.0386	0.0249	1.46e-06	Neurotrophin-3 levels
rs11225042	A	C	-0.0973	0.0203	0.8737	1.64e-06	Neurotrophin-3 levels
rs2846299	A	G	0.0582	0.0125	0.3022	3.22e-06	Neurotrophin-3 levels
rs58399805	A	T	0.1106	0.022	0.0799	4.98e-07	Neurotrophin-3 levels
rs540074689	A	C	-0.1076	0.0219	0.8004	8.96e-07	Neurotrophin-3 levels
rs28735437	C	G	-0.1168	0.0164	0.1435	1.06e-12	Neurotrophin-3 levels
rs376150779	C	G	-0.0819	0.0172	0.7735	1.92e-06	Neurotrophin-3 levels
rs11151953	C	G	0.0734	0.0124	0.5258	3.23e-09	Neurotrophin-3 levels
rs5751454	T	C	0.1823	0.0398	0.0287	4.64e-06	Neurotrophin-3 levels
rs114165349	C	G	-0.1948	0.034	0.0337	1.01e-08	Osteoprotegerin levels
rs56009454	T	G	-0.0637	0.0139	0.3753	4.59e-06	Osteoprotegerin levels
rs17600346	T	C	-0.1569	0.0299	0.9631	1.54e-07	Osteoprotegerin levels
rs28454196	C	G	-0.2242	0.0486	0.9758	3.97e-06	Osteoprotegerin levels
rs1230164	C	G	-0.0671	0.0129	0.7288	1.98e-07	Osteoprotegerin levels
rs192337992	A	G	-0.1555	0.0334	0.962	3.23e-06	Osteoprotegerin levels
rs144471361	T	C	0.3067	0.0628	0.0154	1.04e-06	Osteoprotegerin levels
rs6985207	A	C	0.0522	0.0114	0.5556	4.67e-06	Osteoprotegerin levels
rs9643126	C	G	0.0837	0.0146	0.4689	9.87e-09	Osteoprotegerin levels
rs2247769	T	C	-0.1705	0.0114	0.5577	1.42e-50	Osteoprotegerin levels
rs77507094	A	G	0.1965	0.0429	0.9791	4.64e-06	Osteoprotegerin levels
rs1437633	A	C	-0.079	0.0147	0.2072	7.69e-08	Osteoprotegerin levels
rs376613127	A	G	-0.2692	0.0568	0.0133	2.14e-06	Osteoprotegerin levels
rs74111611	T	C	-0.1471	0.0298	0.9603	7.96e-07	Osteoprotegerin levels
rs138557324	T	C	-0.2253	0.0473	0.0196	1.91e-06	Osteoprotegerin levels
rs61968587	A	G	-0.2671	0.0567	0.9843	2.47e-06	Osteoprotegerin levels
rs10142466	A	G	0.057	0.0109	0.49	1.7e-07	Osteoprotegerin levels
rs112635299	T	G	0.2618	0.0433	0.0205	1.48e-09	Osteoprotegerin levels
rs138408096	A	G	-0.2007	0.0423	0.0206	2.09e-06	Osteoprotegerin levels
rs704	A	G	-0.1404	0.0111	0.4726	1.14e-36	Osteoprotegerin levels
rs271665	T	C	-0.0672	0.0129	0.748	1.9e-07	Osteoprotegerin levels
rs9946923	T	C	0.172	0.0376	0.9707	4.77e-06	Osteoprotegerin levels
rs562335808	A	G	-0.2822	0.0592	0.9756	1.87e-06	Osteoprotegerin levels
rs7432752	A	G	0.0882	0.0167	0.5176	1.28e-07	Oncostatin-M levels
rs9264931	T	C	-0.1048	0.0191	0.8812	4.09e-08	Oncostatin-M levels
rs7007281	A	T	0.1155	0.0243	0.9154	2e-06	Oncostatin-M levels
rs559651	T	C	-0.0594	0.0125	0.6496	2.01e-06	Oncostatin-M levels
rs117867445	C	G	0.2926	0.0621	0.0172	2.46e-06	Oncostatin-M levels
rs76275710	A	G	0.2665	0.0525	0.0176	3.85e-07	Oncostatin-M levels
rs61897429	A	G	-0.0847	0.017	0.139	6.28e-07	Oncostatin-M levels
rs2511241	T	C	0.177	0.0236	0.9163	6.38e-14	Oncostatin-M levels
rs7102957	T	C	-0.0803	0.0173	0.8631	3.46e-06	Oncostatin-M levels
rs653178	T	C	-0.0728	0.0132	0.5224	3.48e-08	Oncostatin-M levels
rs111865607	T	C	-0.1077	0.0178	0.2079	1.44e-09	Oncostatin-M levels
rs4779338	A	G	0.1274	0.0276	0.211	3.91e-06	Oncostatin-M levels
rs3859189	A	G	0.1101	0.0117	0.5367	4.95e-21	Oncostatin-M levels
rs116928468	A	G	-0.2566	0.0536	0.019	1.69e-06	Oncostatin-M levels
rs80303768	A	G	-0.152	0.0327	0.0371	3.35e-06	Oncostatin-M levels
rs4823082	C	G	-0.159	0.0346	0.0363	4.32e-06	Oncostatin-M levels
rs2285179	A	G	-0.0663	0.0122	0.5586	5.5e-08	Oncostatin-M levels
rs28444486	A	G	0.0636	0.0136	0.7378	2.92e-06	Oncostatin-M levels
rs146328951	A	G	-0.4926	0.0993	0.0079	7.02e-07	Programmed cell death 1 ligand 1 levels
rs184265227	A	G	0.0961	0.0192	0.868	5.58e-07	Programmed cell death 1 ligand 1 levels
rs4974444	A	G	-0.0816	0.0176	0.8717	3.55e-06	Programmed cell death 1 ligand 1 levels
rs35024691	C	G	-0.1008	0.0219	0.0929	4.17e-06	Programmed cell death 1 ligand 1 levels
rs62373966	T	G	0.1407	0.0273	0.9234	2.55e-07	Programmed cell death 1 ligand 1 levels
rs10043030	T	C	-0.1179	0.0248	0.0613	1.99e-06	Programmed cell death 1 ligand 1 levels
rs6917605	T	C	0.0554	0.0116	0.4457	1.79e-06	Programmed cell death 1 ligand 1 levels
rs75510105	A	G	0.1933	0.0385	0.0292	5.15e-07	Programmed cell death 1 ligand 1 levels
rs12539643	C	G	0.1913	0.0407	0.966	2.6e-06	Programmed cell death 1 ligand 1 levels
rs113674769	T	G	-0.1142	0.025	0.074	4.92e-06	Programmed cell death 1 ligand 1 levels
rs822335	T	C	-0.1295	0.012	0.3471	3.77e-27	Programmed cell death 1 ligand 1 levels
rs60830384	A	T	0.1138	0.0213	0.916	9.16e-08	Programmed cell death 1 ligand 1 levels
rs7026097	A	T	0.0832	0.016	0.1779	1.99e-07	Programmed cell death 1 ligand 1 levels
rs7125631	T	C	-0.0609	0.0128	0.6543	1.96e-06	Programmed cell death 1 ligand 1 levels
rs7945680	T	G	0.061	0.0114	0.5018	8.75e-08	Programmed cell death 1 ligand 1 levels
rs7304709	T	C	0.0537	0.0117	0.5862	4.44e-06	Programmed cell death 1 ligand 1 levels
rs7137828	T	C	-0.0622	0.0133	0.5235	2.92e-06	Programmed cell death 1 ligand 1 levels
rs2283438	T	C	-0.0577	0.012	0.4351	1.52e-06	Programmed cell death 1 ligand 1 levels
rs79045618	A	G	0.1619	0.0324	0.0521	5.83e-07	Programmed cell death 1 ligand 1 levels
rs78397068	T	C	0.1202	0.0233	0.9155	2.49e-07	Stem cell factor levels
rs71644719	A	G	-0.1584	0.0345	0.0354	4.4e-06	Stem cell factor levels
rs557933	A	C	-0.0553	0.0118	0.4647	2.78e-06	Stem cell factor levels
rs11126305	A	G	-0.0567	0.0116	0.4624	1.02e-06	Stem cell factor levels
rs573618345	T	G	0.2137	0.0434	0.9647	8.48e-07	Stem cell factor levels
rs7664024	T	C	-0.0718	0.0153	0.185	2.69e-06	Stem cell factor levels
rs186248365	A	G	-0.428	0.0907	0.9928	2.37e-06	Stem cell factor levels
rs34813411	T	C	-0.1619	0.0339	0.0373	1.79e-06	Stem cell factor levels
rs9264796	A	G	0.1407	0.0303	0.0716	3.42e-06	Stem cell factor levels
rs705379	A	G	0.0789	0.012	0.4598	4.87e-11	Stem cell factor levels
rs2133027	A	G	0.4722	0.1032	0.007	4.75e-06	Stem cell factor levels
rs2980888	T	C	-0.0683	0.0126	0.2937	5.94e-08	Stem cell factor levels
rs785900	T	C	0.0575	0.0118	0.4446	1.1e-06	Stem cell factor levels
rs2740488	A	C	0.1156	0.0133	0.7485	3.57e-18	Stem cell factor levels
rs138854302	T	C	-0.1391	0.0205	0.0915	1.16e-11	Stem cell factor levels
rs12378537	T	C	0.105	0.0219	0.1215	1.63e-06	Stem cell factor levels
rs11199541	T	C	0.1548	0.0339	0.0334	4.96e-06	Stem cell factor levels
rs72847212	T	C	-0.0721	0.015	0.7926	1.53e-06	Stem cell factor levels
rs10832027	A	G	-0.0568	0.012	0.6474	2.21e-06	Stem cell factor levels
rs174535	T	C	-0.0735	0.0121	0.6459	1.24e-09	Stem cell factor levels
rs10894669	A	C	-0.0606	0.0129	0.3129	2.63e-06	Stem cell factor levels
rs11608458	T	C	-0.0707	0.0122	0.6366	6.83e-09	Stem cell factor levels
rs71431776	A	C	-0.0938	0.0192	0.1062	1.03e-06	Stem cell factor levels
rs45617141	T	G	0.2803	0.0512	0.9812	4.38e-08	Stem cell factor levels
rs2161465	A	T	-0.0715	0.0152	0.2479	2.55e-06	Stem cell factor levels
rs12149545	A	G	0.1146	0.0123	0.3094	1.2e-20	Stem cell factor levels
rs16942887	A	G	0.1658	0.0171	0.1303	3.14e-22	Stem cell factor levels
rs151246947	A	G	0.2116	0.0453	0.0274	3e-06	Stem cell factor levels
rs11877350	A	G	0.0538	0.0117	0.4265	4.26e-06	Stem cell factor levels
rs798893	C	G	0.095	0.0141	0.2138	1.61e-11	Stem cell factor levels
rs146276488	A	G	0.2422	0.0516	0.0144	2.68e-06	Stem cell factor levels
rs6073958	T	C	-0.2858	0.0144	0.8039	1.16e-87	Stem cell factor levels
rs2024570	T	C	-0.1985	0.0341	0.0394	5.85e-09	Stem cell factor levels
rs139690	A	G	0.1104	0.024	0.9366	4.22e-06	Stem cell factor levels
rs138897138	A	G	0.104	0.0218	0.9138	1.84e-06	SIR2-like protein 2 levels
rs116198125	T	C	-0.1521	0.0329	0.9617	3.78e-06	SIR2-like protein 2 levels
rs60459634	A	G	-0.1063	0.0229	0.0886	3.45e-06	SIR2-like protein 2 levels
rs115455827	A	G	0.1277	0.0277	0.9506	4.02e-06	SIR2-like protein 2 levels
rs7718478	A	T	0.0639	0.0138	0.7496	3.65e-06	SIR2-like protein 2 levels
rs72883370	A	G	-0.3428	0.0737	0.989	3.3e-06	SIR2-like protein 2 levels
rs1034059	A	G	0.076	0.0145	0.6981	1.59e-07	SIR2-like protein 2 levels
rs12531843	C	G	-0.1286	0.0243	0.9177	1.21e-07	SIR2-like protein 2 levels
rs147383134	T	C	0.2573	0.0551	0.9858	3.02e-06	SIR2-like protein 2 levels
rs11115639	A	C	-0.0841	0.0184	0.8864	4.86e-06	SIR2-like protein 2 levels
rs77381020	T	C	0.0862	0.0184	0.8546	2.8e-06	SIR2-like protein 2 levels
rs144373891	T	C	-0.5739	0.0515	0.0161	7.69e-29	SIR2-like protein 2 levels
rs12152184	A	G	0.0965	0.0208	0.885	3.49e-06	SIR2-like protein 2 levels
rs141439288	A	G	0.0664	0.0138	0.542	1.5e-06	Signaling lymphocytic activation molecule levels
rs12058421	A	C	-0.1256	0.0159	0.1616	2.8e-15	Signaling lymphocytic activation molecule levels
rs60094514	T	C	0.2209	0.0162	0.8506	2.45e-42	Signaling lymphocytic activation molecule levels
rs13014154	A	G	-0.0612	0.0123	0.3695	6.5e-07	Signaling lymphocytic activation molecule levels
rs192245879	A	G	0.3328	0.0655	0.989	3.76e-07	Signaling lymphocytic activation molecule levels
rs1972433	A	C	0.066	0.0132	0.4501	5.73e-07	Signaling lymphocytic activation molecule levels
rs10212190	A	T	0.0727	0.0121	0.6151	1.88e-09	Signaling lymphocytic activation molecule levels
rs3806818	A	G	0.0707	0.0153	0.1909	3.82e-06	Signaling lymphocytic activation molecule levels
rs13147502	A	G	-0.0609	0.0127	0.5964	1.62e-06	Signaling lymphocytic activation molecule levels
rs570025519	A	G	0.1321	0.0164	0.2395	7.96e-16	Signaling lymphocytic activation molecule levels
rs114466578	A	G	0.1017	0.0168	0.796	1.42e-09	Signaling lymphocytic activation molecule levels
rs7745783	T	C	-0.0589	0.0119	0.4969	7.44e-07	Signaling lymphocytic activation molecule levels
rs2623960	T	C	0.0688	0.0143	0.2204	1.5e-06	Signaling lymphocytic activation molecule levels
rs10499604	T	C	0.058	0.0125	0.3266	3.48e-06	Signaling lymphocytic activation molecule levels
rs79348253	A	G	-0.1585	0.0295	0.0447	7.75e-08	Signaling lymphocytic activation molecule levels
rs17720330	C	G	-0.1982	0.043	0.0213	4.04e-06	Signaling lymphocytic activation molecule levels
rs2790462	T	C	-0.0747	0.0126	0.2977	3.06e-09	Signaling lymphocytic activation molecule levels
rs138657007	A	G	-0.2863	0.0577	0.0181	6.98e-07	Signaling lymphocytic activation molecule levels
rs3184504	T	C	0.097	0.013	0.4758	8.55e-14	Signaling lymphocytic activation molecule levels
rs11065264	T	G	0.0569	0.0123	0.5251	3.73e-06	Signaling lymphocytic activation molecule levels
rs111865527	T	C	0.2712	0.0569	0.9863	1.88e-06	Signaling lymphocytic activation molecule levels
rs73231041	C	G	-0.2791	0.0598	0.0148	3.05e-06	Signaling lymphocytic activation molecule levels
rs112742549	T	C	0.2421	0.0506	0.9791	1.71e-06	Signaling lymphocytic activation molecule levels
rs147616029	T	C	-0.0644	0.0128	0.3774	4.87e-07	Signaling lymphocytic activation molecule levels
rs1609310	T	G	-0.0557	0.012	0.5136	3.46e-06	Signaling lymphocytic activation molecule levels
rs56244095	A	C	0.1013	0.0156	0.2121	8.38e-11	Signaling lymphocytic activation molecule levels
rs2725405	C	G	0.0894	0.0141	0.4462	2.29e-10	Signaling lymphocytic activation molecule levels
rs149092077	A	G	-0.3592	0.073	0.9888	8.63e-07	Signaling lymphocytic activation molecule levels
rs35271532	A	G	-0.1486	0.0324	0.0449	4.51e-06	Signaling lymphocytic activation molecule levels
rs3745163	A	C	0.0674	0.0145	0.2299	3.35e-06	Signaling lymphocytic activation molecule levels
rs73151926	T	C	0.1063	0.0229	0.0805	3.45e-06	Signaling lymphocytic activation molecule levels
rs1698742	T	C	-0.0984	0.0206	0.8775	1.78e-06	Sulfotransferase 1A1 levels
rs2712255	A	G	0.0702	0.0147	0.466	1.79e-06	Sulfotransferase 1A1 levels
rs710446	T	C	-0.0712	0.0135	0.599	1.33e-07	Sulfotransferase 1A1 levels
rs149869672	T	C	-0.3184	0.0684	0.9871	3.24e-06	Sulfotransferase 1A1 levels
rs371387526	A	C	0.1048	0.0214	0.8462	9.72e-07	Sulfotransferase 1A1 levels
rs66530140	T	C	-0.1678	0.0136	0.4926	5.64e-35	Sulfotransferase 1A1 levels
rs2731674	T	G	-0.083	0.0152	0.2653	4.75e-08	Sulfotransferase 1A1 levels
rs55793562	A	G	0.0924	0.0199	0.8711	3.43e-06	Sulfotransferase 1A1 levels
rs2691531	T	C	-0.0645	0.0135	0.5986	1.77e-06	Sulfotransferase 1A1 levels
rs7812322	T	C	-0.3483	0.0756	0.9898	4.08e-06	Sulfotransferase 1A1 levels
rs2213907	A	G	-0.1504	0.0318	0.95	2.25e-06	Sulfotransferase 1A1 levels
rs55939507	A	G	0.0768	0.0166	0.4768	3.72e-06	Sulfotransferase 1A1 levels
rs77919742	T	C	-0.1433	0.0287	0.9287	5.94e-07	Sulfotransferase 1A1 levels
rs76833948	A	T	0.134	0.0285	0.0644	2.58e-06	Sulfotransferase 1A1 levels
rs72656644	C	G	0.1077	0.0224	0.8871	1.52e-06	Sulfotransferase 1A1 levels
rs10842189	T	C	-0.08	0.0173	0.8156	3.76e-06	Sulfotransferase 1A1 levels
rs9804965	A	C	-0.1927	0.0361	0.0662	9.4e-08	Sulfotransferase 1A1 levels
rs703595	T	C	-0.0715	0.0147	0.2856	1.15e-06	Sulfotransferase 1A1 levels
rs232928	T	C	0.0622	0.0136	0.4128	4.8e-06	Sulfotransferase 1A1 levels
rs11074902	A	G	0.0695	0.0139	0.561	5.73e-07	Sulfotransferase 1A1 levels
rs149278	T	C	-0.1882	0.0135	0.5314	3.58e-44	Sulfotransferase 1A1 levels
rs117222566	A	G	0.271	0.0581	0.9826	3.1e-06	Sulfotransferase 1A1 levels
rs72643498	A	C	-0.18	0.0376	0.9587	1.69e-06	Sulfotransferase 1A1 levels
rs111872246	A	G	0.2195	0.0425	0.0229	2.41e-07	STAM binding protein levels
rs138897138	A	G	0.1085	0.0218	0.9138	6.46e-07	STAM binding protein levels
rs116198125	T	C	-0.1484	0.0325	0.9619	4.97e-06	STAM binding protein levels
rs1034059	A	G	0.0695	0.0145	0.698	1.64e-06	STAM binding protein levels
rs12531843	C	G	-0.1251	0.0243	0.9177	2.63e-07	STAM binding protein levels
rs200824954	T	G	0.1578	0.0339	0.0643	3.24e-06	STAM binding protein levels
rs75610895	T	C	-0.1908	0.0394	0.0247	1.28e-06	STAM binding protein levels
rs111581172	A	G	-0.1722	0.0352	0.0323	9.98e-07	STAM binding protein levels
rs2280441	A	G	-0.1571	0.0309	0.0404	3.69e-07	STAM binding protein levels
rs114302245	T	C	0.0876	0.0169	0.3579	2.18e-07	STAM binding protein levels
rs73327656	A	G	0.235	0.0512	0.0269	4.44e-06	STAM binding protein levels
rs140656901	A	G	0.1288	0.0272	0.0724	2.19e-06	STAM binding protein levels
rs10426867	A	G	0.2031	0.0437	0.0246	3.36e-06	STAM binding protein levels
rs12152184	A	G	0.0961	0.0208	0.8851	3.83e-06	STAM binding protein levels
rs78912149	C	G	-0.2692	0.056	0.9835	1.53e-06	Transforming growth factor-alpha levels
rs72912115	A	T	0.137	0.0184	0.114	9.65e-14	Transforming growth factor-alpha levels
rs34007466	A	G	-0.2684	0.05	0.0153	7.96e-08	Transforming growth factor-alpha levels
rs11242125	A	C	-0.0761	0.0166	0.7246	4.55e-06	Transforming growth factor-alpha levels
rs9262670	T	C	0.0717	0.0146	0.2343	9.06e-07	Transforming growth factor-alpha levels
rs1963491	C	G	0.1081	0.023	0.905	2.6e-06	Transforming growth factor-alpha levels
rs34630685	C	G	0.1678	0.0361	0.9681	3.35e-06	Transforming growth factor-alpha levels
rs74130123	T	C	-0.2601	0.0508	0.9817	3.05e-07	Transforming growth factor-alpha levels
rs4934441	A	G	-0.095	0.0198	0.1322	1.6e-06	Transforming growth factor-alpha levels
rs12270510	T	C	0.0959	0.019	0.1107	4.48e-07	Transforming growth factor-alpha levels
rs653178	T	C	-0.0708	0.0131	0.5228	6.5e-08	Transforming growth factor-alpha levels
rs3859189	A	G	0.0655	0.0116	0.5369	1.64e-08	Transforming growth factor-alpha levels
rs111613293	A	T	-0.0581	0.0122	0.4071	1.91e-06	Transforming growth factor-alpha levels
rs78464136	A	T	0.143	0.0307	0.9552	3.19e-06	Transforming growth factor-alpha levels
rs149146289	A	G	0.2856	0.0569	0.9866	5.19e-07	Transforming growth factor-alpha levels
rs12328100	A	G	-0.0649	0.013	0.478	5.97e-07	Tumor necrosis factor levels
rs333835	A	T	0.1289	0.0254	0.9163	3.88e-07	Tumor necrosis factor levels
rs7621032	T	C	0.0674	0.0135	0.4514	5.96e-07	Tumor necrosis factor levels
rs537908127	T	C	0.246	0.0472	0.0296	1.87e-07	Tumor necrosis factor levels
rs4835254	T	C	-0.1517	0.031	0.9506	9.9e-07	Tumor necrosis factor levels
rs867063	T	C	0.1175	0.0255	0.078	4.07e-06	Tumor necrosis factor levels
rs138684734	A	G	0.2512	0.0533	0.9796	2.44e-06	Tumor necrosis factor levels
rs117427219	A	G	-0.3062	0.0629	0.0173	1.13e-06	Tumor necrosis factor levels
rs7806921	T	C	-0.0606	0.0131	0.5366	3.73e-06	Tumor necrosis factor levels
rs148560093	A	G	-0.298	0.0646	0.9824	3.97e-06	Tumor necrosis factor levels
rs12354434	A	G	-0.1207	0.0247	0.0885	1.03e-06	Tumor necrosis factor levels
rs1377015	A	G	-0.0653	0.0142	0.2861	4.25e-06	Tumor necrosis factor levels
rs141295666	T	C	0.3405	0.066	0.0132	2.48e-07	Tumor necrosis factor levels
rs1266163	A	T	0.1372	0.0288	0.0615	1.9e-06	Tumor necrosis factor levels
rs9913313	T	C	-0.0836	0.0183	0.344	4.92e-06	Tumor necrosis factor levels
rs12975019	C	G	-0.1127	0.0226	0.8939	6.14e-07	Tumor necrosis factor levels
rs6138961	C	G	0.51	0.1077	0.0088	2.19e-06	Tumor necrosis factor levels
rs9614693	T	C	0.0826	0.0177	0.1679	3.06e-06	Tumor necrosis factor levels
rs77897196	T	C	-0.1917	0.041	0.9711	2.93e-06	TNF-beta levels
rs12743015	C	G	-0.1918	0.0403	0.029	1.94e-06	TNF-beta levels
rs7583622	A	G	0.0748	0.0161	0.2098	3.38e-06	TNF-beta levels
rs112317147	T	C	-0.1441	0.0309	0.0534	3.11e-06	TNF-beta levels
rs16852556	T	C	0.1514	0.0317	0.0511	1.79e-06	TNF-beta levels
rs192303297	T	C	-0.3872	0.0842	0.0118	4.25e-06	TNF-beta levels
rs113244922	T	C	0.2324	0.0499	0.0237	3.2e-06	TNF-beta levels
rs114250919	T	C	0.2469	0.049	0.9743	4.69e-07	TNF-beta levels
rs76913603	A	G	-0.1741	0.0379	0.967	4.36e-06	TNF-beta levels
rs72841573	T	C	0.2813	0.056	0.9837	5.08e-07	TNF-beta levels
rs2074475	T	C	0.2308	0.0421	0.9618	4.2e-08	TNF-beta levels
rs2523882	T	C	-0.1991	0.0144	0.2883	1.77e-43	TNF-beta levels
rs75105185	A	G	0.147	0.03	0.1212	9.58e-07	TNF-beta levels
rs2844500	T	C	-0.6283	0.0196	0.116	1e-200	TNF-beta levels
rs542608643	T	C	-0.3554	0.0467	0.0294	2.74e-14	TNF-beta levels
rs191018606	T	C	0.1216	0.0223	0.3349	4.96e-08	TNF-beta levels
rs74363807	T	C	0.2496	0.0532	0.0218	2.71e-06	TNF-beta levels
rs138471526	T	C	-0.3418	0.0735	0.0137	3.31e-06	TNF-beta levels
rs139511528	A	G	-0.2485	0.0521	0.0294	1.85e-06	TNF-beta levels
rs2364485	A	C	0.1759	0.0189	0.1645	1.32e-20	TNF-beta levels
rs147423408	A	G	0.1732	0.035	0.0415	7.48e-07	TNF-beta levels
rs7310615	C	G	0.1356	0.0134	0.4758	4.53e-24	TNF-beta levels
rs537860389	C	G	-0.229	0.0491	0.9731	3.1e-06	TNF-beta levels
rs143019966	T	C	0.2122	0.0451	0.9751	2.54e-06	TNF-beta levels
rs12883833	A	G	-0.1252	0.0259	0.0934	1.34e-06	TNF-beta levels
rs28700215	T	C	-0.0626	0.0136	0.5824	4.17e-06	TNF-beta levels
rs55914821	A	G	0.0748	0.0159	0.7583	2.55e-06	TNF-beta levels
rs1776354	A	G	-0.1301	0.013	0.5203	1.41e-23	Tumor necrosis factor receptor superfamily member 9 levels
rs10178845	A	G	-0.0682	0.0144	0.3043	2.18e-06	Tumor necrosis factor receptor superfamily member 9 levels
rs2579649	A	C	-0.0968	0.0199	0.1322	1.15e-06	Tumor necrosis factor receptor superfamily member 9 levels
rs150949259	A	G	0.375	0.0809	0.0104	3.56e-06	Tumor necrosis factor receptor superfamily member 9 levels
rs140214797	T	G	0.2317	0.0504	0.9796	4.28e-06	Tumor necrosis factor receptor superfamily member 9 levels
rs72964492	A	C	0.3111	0.065	0.9869	1.7e-06	Tumor necrosis factor receptor superfamily member 9 levels
rs7737635	A	G	0.0924	0.0201	0.1947	4.29e-06	Tumor necrosis factor receptor superfamily member 9 levels
rs75246422	T	C	-0.0982	0.0203	0.1231	1.32e-06	Tumor necrosis factor receptor superfamily member 9 levels
rs4976685	A	G	-0.0693	0.0139	0.6695	6.18e-07	Tumor necrosis factor receptor superfamily member 9 levels
rs2854008	A	G	0.0926	0.0149	0.2629	5.14e-10	Tumor necrosis factor receptor superfamily member 9 levels
rs146380867	A	G	0.3742	0.0814	0.0105	4.29e-06	Tumor necrosis factor receptor superfamily member 9 levels
rs10101219	C	G	-0.4015	0.0847	0.9895	2.13e-06	Tumor necrosis factor receptor superfamily member 9 levels
rs1846520	A	G	-0.1626	0.0313	0.9533	2.05e-07	Tumor necrosis factor receptor superfamily member 9 levels
rs7858310	A	G	0.0707	0.0152	0.7165	3.3e-06	Tumor necrosis factor receptor superfamily member 9 levels
rs11202989	T	C	-0.0995	0.0212	0.1219	2.69e-06	Tumor necrosis factor receptor superfamily member 9 levels
rs72850206	A	T	-0.1438	0.0281	0.0736	3.1e-07	Tumor necrosis factor receptor superfamily member 9 levels
rs9669611	T	C	0.0703	0.015	0.2853	2.78e-06	Tumor necrosis factor receptor superfamily member 9 levels
rs12227836	A	G	-0.0669	0.014	0.3517	1.77e-06	Tumor necrosis factor receptor superfamily member 9 levels
rs3184504	T	C	0.0681	0.013	0.476	1.62e-07	Tumor necrosis factor receptor superfamily member 9 levels
rs10744409	A	G	0.064	0.0131	0.4447	1.03e-06	Tumor necrosis factor receptor superfamily member 9 levels
rs76428106	T	C	-0.2714	0.0593	0.9828	4.72e-06	Tumor necrosis factor receptor superfamily member 9 levels
rs143274881	A	T	-0.3325	0.0719	0.9767	3.76e-06	Tumor necrosis factor receptor superfamily member 9 levels
rs12874404	A	G	-0.1402	0.0296	0.9406	2.17e-06	Tumor necrosis factor receptor superfamily member 9 levels
rs8005108	C	G	0.0889	0.0182	0.2828	1.04e-06	Tumor necrosis factor receptor superfamily member 9 levels
rs57700441	C	G	-0.1155	0.0228	0.901	4.07e-07	Tumor necrosis factor receptor superfamily member 9 levels
rs118083884	A	G	0.3284	0.0668	0.019	8.83e-07	Tumor necrosis factor receptor superfamily member 9 levels
rs1645331	C	G	0.097	0.0206	0.8419	2.49e-06	Tumor necrosis factor receptor superfamily member 9 levels
rs192538756	A	T	0.1189	0.0242	0.8742	8.96e-07	Tumor necrosis factor receptor superfamily member 9 levels
rs10211598	T	C	-0.0628	0.0137	0.6354	4.56e-06	Tumor necrosis factor ligand superfamily member 14 levels
rs7688836	A	G	-0.0818	0.0166	0.2019	8.32e-07	Tumor necrosis factor ligand superfamily member 14 levels
rs147119146	A	C	-0.2421	0.0498	0.0299	1.17e-06	Tumor necrosis factor ligand superfamily member 14 levels
rs76778362	C	G	-0.2117	0.043	0.0273	8.51e-07	Tumor necrosis factor ligand superfamily member 14 levels
rs11950562	A	C	0.0785	0.0132	0.5494	2.73e-09	Tumor necrosis factor ligand superfamily member 14 levels
rs9295562	T	C	-0.0651	0.0141	0.3144	3.89e-06	Tumor necrosis factor ligand superfamily member 14 levels
rs115950744	A	G	-0.2574	0.0506	0.0213	3.64e-07	Tumor necrosis factor ligand superfamily member 14 levels
rs117442125	A	T	0.1692	0.0364	0.9583	3.35e-06	Tumor necrosis factor ligand superfamily member 14 levels
rs78336300	A	C	0.2392	0.0522	0.0209	4.6e-06	Tumor necrosis factor ligand superfamily member 14 levels
rs117720118	T	G	-0.1456	0.0303	0.0551	1.55e-06	Tumor necrosis factor ligand superfamily member 14 levels
rs79233212	A	G	-0.2358	0.0506	0.023	3.16e-06	Tumor necrosis factor ligand superfamily member 14 levels
rs59801342	A	G	0.229	0.0497	0.024	4.07e-06	Tumor necrosis factor ligand superfamily member 14 levels
rs79791117	T	C	-0.2336	0.0511	0.9787	4.84e-06	Tumor necrosis factor ligand superfamily member 14 levels
rs1461044	T	C	-0.1519	0.0316	0.0635	1.53e-06	Tumor necrosis factor ligand superfamily member 14 levels
rs11105725	T	C	-0.0683	0.0147	0.3338	3.38e-06	Tumor necrosis factor ligand superfamily member 14 levels
rs4772260	T	C	0.0619	0.0135	0.5736	4.54e-06	Tumor necrosis factor ligand superfamily member 14 levels
rs184708984	T	C	-0.6334	0.1109	0.0083	1.12e-08	Tumor necrosis factor ligand superfamily member 14 levels
rs74600570	T	C	-0.2255	0.0472	0.0287	1.77e-06	Tumor necrosis factor ligand superfamily member 14 levels
rs2738591	T	C	-0.063	0.0133	0.5474	2.17e-06	Tumor necrosis factor ligand superfamily member 14 levels
rs9961731	A	G	0.1048	0.0208	0.1883	4.69e-07	Tumor necrosis factor ligand superfamily member 14 levels
rs34925583	C	G	-0.0698	0.0152	0.2595	4.39e-06	Tumor necrosis factor ligand superfamily member 14 levels
rs9962377	T	C	-0.0905	0.0186	0.1483	1.14e-06	Tumor necrosis factor ligand superfamily member 14 levels
rs11085155	A	G	-0.0811	0.0176	0.1772	4.07e-06	Tumor necrosis factor ligand superfamily member 14 levels
rs344560	T	C	-0.4894	0.0273	0.0625	7.29e-72	Tumor necrosis factor ligand superfamily member 14 levels
rs11569551	A	G	0.2584	0.0327	0.0429	2.74e-15	Tumor necrosis factor ligand superfamily member 14 levels
rs76688046	T	C	0.1032	0.0215	0.8112	1.59e-06	Tumor necrosis factor ligand superfamily member 14 levels
rs16840522	T	C	-0.1191	0.0147	0.8073	5.4e-16	TNF-related apoptosis-inducing ligand levels
rs2138380	A	G	0.0882	0.0182	0.8717	1.26e-06	TNF-related apoptosis-inducing ligand levels
rs368805685	A	G	-0.2297	0.0501	0.0323	4.54e-06	TNF-related apoptosis-inducing ligand levels
rs28424593	A	T	-0.1311	0.0279	0.9501	2.62e-06	TNF-related apoptosis-inducing ligand levels
rs490342	T	G	0.1252	0.02	0.1051	3.85e-10	TNF-related apoptosis-inducing ligand levels
rs574044675	A	C	0.5818	0.0399	0.9715	3.69e-48	TNF-related apoptosis-inducing ligand levels
rs5030044	A	G	0.285	0.0187	0.886	1.9e-52	TNF-related apoptosis-inducing ligand levels
rs146922303	T	C	0.1622	0.0347	0.0376	2.95e-06	TNF-related apoptosis-inducing ligand levels
rs142889372	C	G	-0.2835	0.0606	0.0106	2.89e-06	TNF-related apoptosis-inducing ligand levels
rs145386370	T	G	0.2641	0.0535	0.019	7.96e-07	TNF-related apoptosis-inducing ligand levels
rs17779404	T	G	0.0674	0.0138	0.7733	1.04e-06	TNF-related apoptosis-inducing ligand levels
rs114597610	T	C	-0.26	0.0564	0.0161	4.03e-06	TNF-related apoptosis-inducing ligand levels
rs111257277	A	G	0.189	0.037	0.9721	3.25e-07	TNF-related apoptosis-inducing ligand levels
rs1892247	A	G	-0.0756	0.0158	0.1589	1.71e-06	TNF-related apoptosis-inducing ligand levels
rs140862652	A	C	0.1342	0.0265	0.063	4.1e-07	TNF-related apoptosis-inducing ligand levels
rs2894910	T	C	0.0807	0.0175	0.5094	4e-06	TNF-related apoptosis-inducing ligand levels
rs1065657	A	G	0.0655	0.0118	0.4536	2.84e-08	TNF-related apoptosis-inducing ligand levels
rs6969337	T	C	0.1823	0.038	0.9624	1.61e-06	TNF-related apoptosis-inducing ligand levels
rs141011299	A	G	-0.5024	0.1076	0.0051	3.02e-06	TNF-related apoptosis-inducing ligand levels
rs2418781	T	G	-0.1452	0.0316	0.0401	4.33e-06	TNF-related apoptosis-inducing ligand levels
rs174533	A	G	0.0787	0.0121	0.3509	7.81e-11	TNF-related apoptosis-inducing ligand levels
rs180941492	A	G	-0.244	0.0491	0.0227	6.71e-07	TNF-related apoptosis-inducing ligand levels
rs10745981	A	T	-0.0881	0.0185	0.8739	1.92e-06	TNF-related apoptosis-inducing ligand levels
rs28929474	T	C	0.6692	0.044	0.0205	3.08e-52	TNF-related apoptosis-inducing ligand levels
rs2113173	T	C	0.0691	0.0145	0.2543	1.88e-06	TNF-related apoptosis-inducing ligand levels
rs77303550	T	C	-0.0724	0.0146	0.1946	7.09e-07	TNF-related apoptosis-inducing ligand levels
rs8178824	T	C	0.2575	0.037	0.029	3.42e-12	TNF-related apoptosis-inducing ligand levels
rs654488	A	T	-0.0894	0.0115	0.4593	7.61e-15	TNF-related apoptosis-inducing ligand levels
rs4760	A	G	0.3554	0.0163	0.8425	2.14e-105	TNF-related apoptosis-inducing ligand levels
rs72636362	A	G	0.302	0.0635	0.9818	1.98e-06	TNF-related activation-induced cytokine levels
rs34221978	A	G	0.167	0.0344	0.0349	1.21e-06	TNF-related activation-induced cytokine levels
rs72781813	T	G	0.2368	0.0486	0.9817	1.1e-06	TNF-related activation-induced cytokine levels
rs113835939	A	C	-0.1939	0.0416	0.976	3.15e-06	TNF-related activation-induced cytokine levels
rs76488966	T	G	-0.1719	0.0366	0.9693	2.64e-06	TNF-related activation-induced cytokine levels
rs201831835	A	C	0.1377	0.0285	0.9227	1.35e-06	TNF-related activation-induced cytokine levels
rs77980965	T	C	-0.2976	0.0641	0.9853	3.44e-06	TNF-related activation-induced cytokine levels
rs79287178	A	G	-0.4987	0.0343	0.0334	6.82e-48	TNF-related activation-induced cytokine levels
rs11713634	A	G	-0.0978	0.015	0.2943	7.03e-11	TNF-related activation-induced cytokine levels
rs181906998	A	T	-0.1043	0.0211	0.7203	7.69e-07	TNF-related activation-induced cytokine levels
rs4365726	A	G	-0.0777	0.0166	0.1504	2.86e-06	TNF-related activation-induced cytokine levels
rs150011668	T	C	-0.1376	0.0281	0.9058	9.74e-07	TNF-related activation-induced cytokine levels
rs150128402	A	G	0.2386	0.0459	0.9763	2.01e-07	TNF-related activation-induced cytokine levels
rs1432791	T	C	-0.0549	0.0118	0.4357	3.28e-06	TNF-related activation-induced cytokine levels
rs17221073	C	G	0.2646	0.0498	0.018	1.08e-07	TNF-related activation-induced cytokine levels
rs6932751	A	G	0.054	0.0116	0.5245	3.24e-06	TNF-related activation-induced cytokine levels
rs1273754	T	C	-0.2296	0.0503	0.9805	5e-06	TNF-related activation-induced cytokine levels
rs3801000	A	G	0.0686	0.013	0.2872	1.31e-07	TNF-related activation-induced cytokine levels
rs17302	T	G	-0.0625	0.013	0.2875	1.53e-06	TNF-related activation-induced cytokine levels
rs2975421	T	G	-0.078	0.017	0.8529	4.47e-06	TNF-related activation-induced cytokine levels
rs62501135	A	G	-0.1532	0.0148	0.2051	4.13e-25	TNF-related activation-induced cytokine levels
rs183217699	C	G	-0.1254	0.0272	0.9313	4.02e-06	TNF-related activation-induced cytokine levels
rs1839438	T	G	-0.0678	0.0143	0.6393	2.12e-06	TNF-related activation-induced cytokine levels
rs2468187	T	C	-0.1618	0.0118	0.4162	8.62e-43	TNF-related activation-induced cytokine levels
rs5001566	A	T	0.1215	0.0265	0.0705	4.54e-06	TNF-related activation-induced cytokine levels
rs1426506	T	C	0.07	0.0148	0.8063	2.25e-06	TNF-related activation-induced cytokine levels
rs78045189	C	G	-0.0695	0.0151	0.3443	4.17e-06	TNF-related activation-induced cytokine levels
rs75991751	T	G	-0.2685	0.0539	0.9818	6.31e-07	TNF-related activation-induced cytokine levels
rs4512994	A	C	0.1172	0.0116	0.4634	5.33e-24	TNF-related activation-induced cytokine levels
rs4334157	T	C	-0.1684	0.0356	0.0319	2.24e-06	TNF-related activation-induced cytokine levels
rs704	A	G	-0.1085	0.0116	0.4755	8.48e-21	TNF-related activation-induced cytokine levels
rs150416959	C	G	0.1462	0.0315	0.0491	3.46e-06	TNF-related activation-induced cytokine levels
rs117113213	A	G	-0.1646	0.03	0.0498	4.1e-08	TNF-related activation-induced cytokine levels
rs6063153	T	C	0.0636	0.0126	0.3364	4.47e-07	TNF-related activation-induced cytokine levels
rs7550374	C	G	-0.0928	0.0187	0.8143	6.96e-07	Thymic stromal lymphopoietin levels
rs12472785	C	G	-0.074	0.0153	0.758	1.32e-06	Thymic stromal lymphopoietin levels
rs13414099	T	C	-0.0834	0.0178	0.4567	2.79e-06	Thymic stromal lymphopoietin levels
rs4724126	T	G	0.0846	0.0152	0.2624	2.61e-08	Thymic stromal lymphopoietin levels
rs75129390	A	T	0.0743	0.0158	0.632	2.57e-06	Thymic stromal lymphopoietin levels
rs72652144	A	G	0.1629	0.0345	0.9535	2.34e-06	Thymic stromal lymphopoietin levels
rs112206094	A	T	-0.0934	0.0201	0.1258	3.37e-06	Thymic stromal lymphopoietin levels
rs117095006	A	G	-0.1569	0.0338	0.0499	3.45e-06	Thymic stromal lymphopoietin levels
rs72811179	T	C	-0.2956	0.063	0.0141	2.7e-06	Thymic stromal lymphopoietin levels
rs145111430	A	G	0.2674	0.0575	0.9812	3.31e-06	Thymic stromal lymphopoietin levels
rs190906347	A	C	0.3219	0.066	0.0132	1.08e-06	Thymic stromal lymphopoietin levels
rs140886020	A	G	0.1619	0.0351	0.0381	3.98e-06	Thymic stromal lymphopoietin levels
rs12448125	T	G	0.1784	0.0367	0.0353	1.17e-06	Thymic stromal lymphopoietin levels
rs118119134	A	G	-0.4423	0.0943	0.0096	2.73e-06	Thymic stromal lymphopoietin levels
rs7406537	A	G	-0.0643	0.0139	0.4553	3.73e-06	Thymic stromal lymphopoietin levels
rs185922111	A	G	0.3618	0.0747	0.9877	1.28e-06	Thymic stromal lymphopoietin levels
rs577897343	T	C	0.1348	0.0294	0.8892	4.54e-06	Thymic stromal lymphopoietin levels
rs587680479	A	C	0.2346	0.0505	0.9586	3.39e-06	Tumor necrosis factor ligand superfamily member 12 levels
rs12145644	A	T	-0.0727	0.0141	0.2484	2.52e-07	Tumor necrosis factor ligand superfamily member 12 levels
rs2738752	A	G	-0.0591	0.0129	0.6653	4.62e-06	Tumor necrosis factor ligand superfamily member 12 levels
rs12726054	A	G	0.109	0.0228	0.0734	1.75e-06	Tumor necrosis factor ligand superfamily member 12 levels
rs2163333	A	G	0.1404	0.0273	0.9522	2.71e-07	Tumor necrosis factor ligand superfamily member 12 levels
rs201620545	A	G	-0.0849	0.0168	0.8184	4.34e-07	Tumor necrosis factor ligand superfamily member 12 levels
rs826688	A	T	-0.0592	0.0125	0.3965	2.18e-06	Tumor necrosis factor ligand superfamily member 12 levels
rs3821473	A	G	-0.0622	0.0136	0.2327	4.8e-06	Tumor necrosis factor ligand superfamily member 12 levels
rs73133996	C	G	0.0812	0.012	0.4558	1.32e-11	Tumor necrosis factor ligand superfamily member 12 levels
rs1965399	A	G	-0.1312	0.028	0.9544	2.79e-06	Tumor necrosis factor ligand superfamily member 12 levels
rs9842051	C	G	0.1192	0.014	0.748	1.68e-17	Tumor necrosis factor ligand superfamily member 12 levels
rs78254232	T	C	-0.2108	0.0456	0.9813	3.79e-06	Tumor necrosis factor ligand superfamily member 12 levels
rs13107325	T	C	0.2027	0.0236	0.0696	8.77e-18	Tumor necrosis factor ligand superfamily member 12 levels
rs11738159	T	C	0.0577	0.0119	0.4339	1.24e-06	Tumor necrosis factor ligand superfamily member 12 levels
rs575752535	T	C	-0.2262	0.0471	0.025	1.57e-06	Tumor necrosis factor ligand superfamily member 12 levels
rs16879825	A	G	-0.2027	0.0438	0.9577	3.69e-06	Tumor necrosis factor ligand superfamily member 12 levels
rs11136339	T	C	0.0613	0.0122	0.388	5.05e-07	Tumor necrosis factor ligand superfamily member 12 levels
rs56023600	T	C	-0.0856	0.0186	0.8764	4.18e-06	Tumor necrosis factor ligand superfamily member 12 levels
rs7019909	T	C	-0.0897	0.0193	0.1102	3.36e-06	Tumor necrosis factor ligand superfamily member 12 levels
rs579459	T	C	0.1098	0.0157	0.7888	2.68e-12	Tumor necrosis factor ligand superfamily member 12 levels
rs201375822	T	C	0.1082	0.0193	0.2616	2.07e-08	Tumor necrosis factor ligand superfamily member 12 levels
rs111641307	C	G	-0.401	0.0871	0.9859	4.15e-06	Tumor necrosis factor ligand superfamily member 12 levels
rs76047473	T	C	0.1318	0.0286	0.0482	4.06e-06	Tumor necrosis factor ligand superfamily member 12 levels
rs10831650	A	G	0.0692	0.0125	0.3558	3.09e-08	Tumor necrosis factor ligand superfamily member 12 levels
rs58743186	A	G	-0.0717	0.0154	0.1931	3.23e-06	Tumor necrosis factor ligand superfamily member 12 levels
rs73590361	T	C	-0.0744	0.0161	0.1517	3.82e-06	Tumor necrosis factor ligand superfamily member 12 levels
rs117550445	C	G	-0.1855	0.0377	0.9706	8.64e-07	Tumor necrosis factor ligand superfamily member 12 levels
rs4882710	T	C	0.0666	0.0131	0.3457	3.7e-07	Tumor necrosis factor ligand superfamily member 12 levels
rs552941568	A	C	0.1015	0.0218	0.1166	3.22e-06	Tumor necrosis factor ligand superfamily member 12 levels
rs34790908	T	C	0.211	0.0129	0.2563	3.9e-60	Tumor necrosis factor ligand superfamily member 12 levels
rs7503751	A	G	-0.1386	0.0238	0.0779	5.76e-09	Tumor necrosis factor ligand superfamily member 12 levels
rs76133364	A	C	0.1896	0.0369	0.0315	2.77e-07	Tumor necrosis factor ligand superfamily member 12 levels
rs333947	A	G	-0.0785	0.0166	0.1578	2.26e-06	Urokinase-type plasminogen activator levels
rs202063542	T	C	0.2771	0.0607	0.9835	4.99e-06	Urokinase-type plasminogen activator levels
rs576592832	A	C	-0.3429	0.071	0.0258	1.37e-06	Urokinase-type plasminogen activator levels
rs7564243	A	G	-0.0852	0.0114	0.5375	7.8e-14	Urokinase-type plasminogen activator levels
rs6805474	A	G	0.0952	0.0176	0.1456	6.33e-08	Urokinase-type plasminogen activator levels
rs62286554	T	C	-0.091	0.019	0.8498	1.67e-06	Urokinase-type plasminogen activator levels
rs1074669	A	G	-0.0548	0.0119	0.5246	4.12e-06	Urokinase-type plasminogen activator levels
rs74607099	A	G	-0.1817	0.0389	0.0248	3e-06	Urokinase-type plasminogen activator levels
rs59772299	T	G	0.0627	0.0133	0.7552	2.43e-06	Urokinase-type plasminogen activator levels
rs154972	A	G	-0.0625	0.012	0.6344	1.91e-07	Urokinase-type plasminogen activator levels
rs577588918	C	G	0.2093	0.0456	0.0329	4.43e-06	Urokinase-type plasminogen activator levels
rs72727847	C	G	0.1968	0.0417	0.0253	2.37e-06	Urokinase-type plasminogen activator levels
rs10992204	A	G	0.1061	0.0217	0.1034	1.01e-06	Urokinase-type plasminogen activator levels
rs13299342	A	G	0.1	0.017	0.1744	4.04e-09	Urokinase-type plasminogen activator levels
rs3933086	A	G	0.3099	0.0664	0.0145	3.05e-06	Urokinase-type plasminogen activator levels
rs2227575	A	C	-0.0946	0.0115	0.5624	1.93e-16	Urokinase-type plasminogen activator levels
rs10840566	A	G	0.0784	0.0154	0.1671	3.56e-07	Urokinase-type plasminogen activator levels
rs11220462	A	G	-0.1024	0.0161	0.1509	2.01e-10	Urokinase-type plasminogen activator levels
rs144470316	C	G	0.3395	0.0656	0.0119	2.28e-07	Urokinase-type plasminogen activator levels
rs597808	A	G	0.0662	0.0134	0.478	7.8e-07	Urokinase-type plasminogen activator levels
rs7406661	T	C	-0.1107	0.0156	0.7855	1.28e-12	Urokinase-type plasminogen activator levels
rs704	A	G	0.0567	0.0115	0.4758	8.2e-07	Urokinase-type plasminogen activator levels
rs4800787	T	C	-0.094	0.0125	0.3008	5.48e-14	Urokinase-type plasminogen activator levels
rs4760	A	G	0.1408	0.0165	0.8426	1.42e-17	Urokinase-type plasminogen activator levels
rs4251805	T	C	-0.422	0.0311	0.0405	6.1e-42	Urokinase-type plasminogen activator levels
rs2050256	A	G	-0.0734	0.0152	0.8126	1.37e-06	Vascular endothelial growth factor A levels
rs61818787	T	C	-0.0759	0.0148	0.8114	2.92e-07	Vascular endothelial growth factor A levels
rs183596950	A	G	-0.07	0.0152	0.6438	4.12e-06	Vascular endothelial growth factor A levels
rs7688836	A	G	-0.0685	0.0145	0.2065	2.31e-06	Vascular endothelial growth factor A levels
rs16883415	T	C	-0.22	0.0457	0.9797	1.48e-06	Vascular endothelial growth factor A levels
rs114694170	T	C	-0.1625	0.0267	0.9462	1.16e-09	Vascular endothelial growth factor A levels
rs11953790	T	C	-0.1842	0.0374	0.028	8.43e-07	Vascular endothelial growth factor A levels
rs62401205	A	C	-0.2112	0.0333	0.0429	2.26e-10	Vascular endothelial growth factor A levels
rs4349809	T	G	0.4259	0.0113	0.5288	1e-200	Vascular endothelial growth factor A levels
rs9472184	A	G	-0.0602	0.0124	0.5217	1.2e-06	Vascular endothelial growth factor A levels
rs7808444	A	C	-0.0628	0.0137	0.6119	4.56e-06	Vascular endothelial growth factor A levels
rs1208181	T	C	-0.079	0.0166	0.8309	1.95e-06	Vascular endothelial growth factor A levels
rs4875579	C	G	-0.0741	0.0158	0.8345	2.73e-06	Vascular endothelial growth factor A levels
rs117976551	C	G	-0.2163	0.0449	0.9739	1.45e-06	Vascular endothelial growth factor A levels
rs6993770	A	T	0.1231	0.0134	0.7319	4.06e-20	Vascular endothelial growth factor A levels
rs6475938	A	T	0.1344	0.0125	0.542	5.8e-27	Vascular endothelial growth factor A levels
rs145703410	T	C	-0.2475	0.0539	0.0153	4.39e-06	Vascular endothelial growth factor A levels
rs10822155	A	C	0.0838	0.0117	0.4155	7.93e-13	Vascular endothelial growth factor A levels
rs12784822	A	G	-0.3266	0.0715	0.0091	4.93e-06	Vascular endothelial growth factor A levels
rs10840177	C	G	-0.0683	0.0142	0.7087	1.51e-06	Vascular endothelial growth factor A levels
rs34536806	T	G	0.0992	0.0208	0.9024	1.85e-06	Vascular endothelial growth factor A levels
rs6582666	C	G	-0.1288	0.0265	0.9341	1.17e-06	Vascular endothelial growth factor A levels
rs145846107	T	C	0.2736	0.0582	0.0162	2.59e-06	Vascular endothelial growth factor A levels
rs138648222	C	G	0.1981	0.0397	0.0248	6.04e-07	Vascular endothelial growth factor A levels
rs144037665	A	C	-0.2779	0.0603	0.9871	4.05e-06	Vascular endothelial growth factor A levels
rs1203834	T	C	0.1174	0.0253	0.069	3.48e-06	Vascular endothelial growth factor A levels
rs34562990	A	C	0.0671	0.0127	0.704	1.27e-07	Vascular endothelial growth factor A levels
Abbreviation: single-nucleotide polymorphism (SNP); effect allele (EA); other allele (OA); effect sizes (β); standard error (SE).
