# Supplementary material for: Gut microbiota, inflammatory proteins and bone mineral density in different age groups: A Mendelian randomization study
Source: Medicine (Baltimore). 2025 Apr 4;104(14):e41875. doi: 10.1097/MD.0000000000041875 (PMC11977711; doi:10.1097/MD.0000000000041875)
Supplement: Supplementary file 3 [file medi-104-e41875-s003.xlsx]

## Sheet: Sheet1
	Table S3：MR Analysis of intestinal flora and bone mineral density
	Age	exposure	method	nsnp	b	se	pval	or	or_lci95	or_uci95
	0-15	class Gammaproteobacteria	MR Egger	6	0.317	0.322	0.381	1.373	0.73	2.583
			Weighted median	6	0.257	0.119	0.03	1.293	1.025	1.631
			Inverse variance weighted	6	0.261	0.095	0.006	1.298	1.077	1.564
			Simple mode	6	0.373	0.189	0.105	1.452	1.003	2.102
			Weighted mode	6	0.348	0.186	0.12	1.416	0.984	2.037
		family Victivallaceae	MR Egger	12	0.233	0.169	0.198	1.262	0.906	1.757
			Weighted median	12	0.096	0.051	0.059	1.101	0.997	1.216
			Inverse variance weighted	12	0.081	0.037	0.03	1.084	1.008	1.167
			Simple mode	12	0.133	0.084	0.14	1.142	0.97	1.346
			Weighted mode	12	0.141	0.079	0.103	1.152	0.986	1.346
		genus Actinomyces	MR Egger	7	0.388	0.171	0.073	1.473	1.053	2.061
			Weighted median	7	0.17	0.086	0.049	1.186	1.001	1.404
			Inverse variance weighted	7	0.139	0.068	0.041	1.149	1.006	1.312
			Simple mode	7	0.211	0.143	0.191	1.234	0.933	1.634
			Weighted mode	7	0.232	0.146	0.162	1.261	0.948	1.678
	15-30	genus Lachnospiraceae UCG008	MR Egger	11	-1.117	0.477	0.044	0.327	0.129	0.834
			Weighted median	11	-0.245	0.118	0.037	0.782	0.621	0.985
			Inverse variance weighted	11	-0.25	0.086	0.004	0.779	0.658	0.923
			Simple mode	11	-0.339	0.214	0.144	0.713	0.469	1.084
			Weighted mode	11	-0.288	0.213	0.206	0.749	0.493	1.138
		genus Phascolarctobacterium	MR Egger	8	-0.22	0.766	0.784	0.803	0.179	3.599
			Weighted median	8	-0.406	0.181	0.025	0.666	0.468	0.95
			Inverse variance weighted	8	-0.332	0.139	0.017	0.718	0.547	0.942
			Simple mode	8	-0.464	0.311	0.179	0.628	0.342	1.155
			Weighted mode	8	-0.455	0.312	0.189	0.635	0.344	1.171
		genus Ruminococcaceae UCG003	MR Egger	12	-0.087	0.441	0.848	0.917	0.386	2.177
			Weighted median	12	-0.118	0.167	0.479	0.889	0.641	1.232
			Inverse variance weighted	12	-0.304	0.133	0.022	0.738	0.569	0.957
			Simple mode	12	0.062	0.323	0.852	1.064	0.564	2.006
			Weighted mode	12	0.041	0.24	0.869	1.041	0.65	1.668
	30-45	genus Eisenbergiella	MR Egger	11	-0.546	0.401	0.206	0.579	0.264	1.271
			Weighted median	11	-0.127	0.069	0.065	0.881	0.77	1.008
			Inverse variance weighted	11	-0.119	0.051	0.021	0.888	0.803	0.982
			Simple mode	11	-0.197	0.123	0.139	0.821	0.645	1.044
			Weighted mode	11	-0.186	0.123	0.161	0.83	0.652	1.057
		genus Lachnospiraceae UCG010	MR Egger	10	-0.208	0.198	0.325	0.812	0.551	1.198
			Weighted median	10	-0.202	0.103	0.05	0.817	0.667	1
			Inverse variance weighted	10	-0.151	0.076	0.048	0.86	0.741	0.999
			Simple mode	10	-0.242	0.171	0.191	0.785	0.562	1.098
			Weighted mode	10	-0.224	0.145	0.157	0.799	0.601	1.062
		genus Parasutterella	MR Egger	15	-0.155	0.205	0.463	0.857	0.574	1.279
			Weighted median	15	-0.121	0.087	0.163	0.886	0.747	1.05
			Inverse variance weighted	15	-0.133	0.065	0.042	0.875	0.77	0.995
			Simple mode	15	0.013	0.16	0.938	1.013	0.74	1.387
			Weighted mode	15	-0.105	0.139	0.461	0.9	0.686	1.182
		genus Turicibacter	MR Egger	10	-0.193	0.29	0.523	0.824	0.467	1.454
			Weighted median	10	-0.207	0.088	0.018	0.813	0.684	0.966
			Inverse variance weighted	10	-0.218	0.068	0.001	0.804	0.703	0.919
			Simple mode	10	-0.246	0.144	0.122	0.782	0.59	1.037
			Weighted mode	10	-0.224	0.147	0.162	0.8	0.6	1.066
	45-60	class Actinobacteria	MR Egger	15	-0.159	0.163	0.346	0.853	0.62	1.173
			Weighted median	15	-0.109	0.076	0.151	0.897	0.773	1.04
			Inverse variance weighted	15	-0.116	0.053	0.027	0.89	0.803	0.987
			Simple mode	15	-0.197	0.146	0.197	0.821	0.617	1.092
			Weighted mode	15	-0.203	0.131	0.145	0.817	0.632	1.056
		class Mollicutes	MR Egger	11	-0.388	0.156	0.035	0.678	0.499	0.921
			Weighted median	11	-0.155	0.076	0.041	0.856	0.738	0.994
			Inverse variance weighted	11	-0.117	0.057	0.041	0.89	0.796	0.995
			Simple mode	11	-0.219	0.14	0.149	0.803	0.611	1.057
			Weighted mode	11	-0.228	0.135	0.122	0.796	0.611	1.037
		family Bifidobacteriaceae	MR Egger	11	-0.283	0.206	0.203	0.753	0.503	1.129
			Weighted median	11	-0.227	0.085	0.007	0.797	0.675	0.941
			Inverse variance weighted	11	-0.223	0.061	0.000238	0.8	0.71	0.901
			Simple mode	11	-0.358	0.138	0.026	0.699	0.534	0.916
			Weighted mode	11	-0.246	0.122	0.07	0.782	0.616	0.992
		genus Actinomyces	MR Egger	7	-0.119	0.138	0.43	0.888	0.677	1.165
			Weighted median	7	-0.098	0.066	0.138	0.907	0.797	1.032
			Inverse variance weighted	7	-0.12	0.051	0.018	0.886	0.802	0.98
			Simple mode	7	-0.11	0.097	0.3	0.896	0.742	1.083
			Weighted mode	7	-0.117	0.095	0.265	0.89	0.738	1.072
		genus Clostridium innocuum group	MR Egger	9	0.055	0.187	0.777	1.056	0.733	1.524
			Weighted median	9	0.072	0.049	0.144	1.074	0.976	1.182
			Inverse variance weighted	9	0.078	0.037	0.033	1.082	1.006	1.163
			Simple mode	9	0.129	0.078	0.135	1.138	0.977	1.326
			Weighted mode	9	0.057	0.077	0.479	1.059	0.91	1.233
		genus Lachnospiraceae UCG004	MR Egger	12	-0.222	0.228	0.355	0.801	0.512	1.253
			Weighted median	12	-0.177	0.079	0.025	0.838	0.717	0.978
			Inverse variance weighted	12	-0.174	0.057	0.002	0.84	0.751	0.939
			Simple mode	12	-0.308	0.147	0.06	0.735	0.551	0.98
			Weighted mode	12	-0.287	0.152	0.086	0.751	0.558	1.011
		genus Prevotella7	MR Egger	11	-0.134	0.184	0.486	0.875	0.61	1.255
			Weighted median	11	-0.053	0.04	0.193	0.949	0.876	1.027
			Inverse variance weighted	11	-0.071	0.03	0.019	0.931	0.877	0.988
			Simple mode	11	-0.064	0.067	0.363	0.938	0.823	1.069
			Weighted mode	11	-0.059	0.061	0.355	0.943	0.837	1.062
		genus Ruminiclostridium5	MR Egger	11	-0.358	0.272	0.221	0.699	0.41	1.192
			Weighted median	11	-0.103	0.088	0.241	0.902	0.76	1.071
			Inverse variance weighted	11	-0.142	0.066	0.032	0.867	0.761	0.988
			Simple mode	11	-0.055	0.14	0.7	0.946	0.72	1.244
			Weighted mode	11	-0.053	0.134	0.698	0.948	0.73	1.232
		genus Ruminococcaceae UCG002	MR Egger	22	0.326	0.156	0.049	1.386	1.021	1.88
			Weighted median	22	0.13	0.064	0.043	1.139	1.004	1.292
			Inverse variance weighted	22	0.134	0.055	0.016	1.143	1.025	1.274
			Simple mode	22	0.137	0.144	0.355	1.146	0.864	1.522
			Weighted mode	22	0.051	0.137	0.711	1.053	0.805	1.377
		genus Ruminococcaceae UCG009	MR Egger	12	0.264	0.191	0.197	1.303	0.895	1.896
			Weighted median	12	0.121	0.056	0.03	1.128	1.011	1.258
			Inverse variance weighted	12	0.088	0.043	0.039	1.092	1.005	1.188
			Simple mode	12	0.153	0.099	0.152	1.166	0.959	1.417
			Weighted mode	12	0.15	0.095	0.143	1.162	0.964	1.401
		genus Subdoligranulum	MR Egger	11	-0.13	0.164	0.449	0.878	0.636	1.212
			Weighted median	11	-0.18	0.083	0.029	0.835	0.71	0.982
			Inverse variance weighted	11	-0.132	0.063	0.035	0.876	0.775	0.991
			Simple mode	11	-0.202	0.128	0.146	0.817	0.636	1.05
			Weighted mode	11	-0.202	0.13	0.15	0.817	0.634	1.054
		order Bifidobacteriales	MR Egger	11	-0.283	0.206	0.203	0.753	0.503	1.129
			Weighted median	11	-0.227	0.084	0.007	0.797	0.676	0.94
			Inverse variance weighted	11	-0.223	0.061	0.000238	0.8	0.71	0.901
			Simple mode	11	-0.358	0.138	0.027	0.699	0.534	0.916
			Weighted mode	11	-0.246	0.115	0.059	0.782	0.624	0.98
		phylum Tenericutes	MR Egger	11	-0.388	0.156	0.035	0.678	0.499	0.921
			Weighted median	11	-0.155	0.071	0.029	0.856	0.745	0.984
			Inverse variance weighted	11	-0.117	0.057	0.041	0.89	0.796	0.995
			Simple mode	11	-0.219	0.144	0.16	0.803	0.606	1.066
			Weighted mode	11	-0.228	0.131	0.112	0.796	0.616	1.029
	＞60	family Peptostreptococcaceae	MR Egger	14	0.082	0.101	0.431	1.085	0.891	1.322
			Weighted median	14	0.063	0.061	0.305	1.065	0.945	1.2
			Inverse variance weighted	14	0.108	0.044	0.015	1.114	1.021	1.216
			Simple mode	14	0.033	0.102	0.753	1.033	0.847	1.261
			Weighted mode	14	0.034	0.089	0.708	1.035	0.869	1.231
		genus Alistipes	MR Egger	14	-0.028	0.272	0.919	0.972	0.571	1.657
			Weighted median	14	-0.164	0.075	0.028	0.849	0.733	0.982
			Inverse variance weighted	14	-0.154	0.055	0.005	0.857	0.77	0.955
			Simple mode	14	-0.153	0.122	0.23	0.858	0.676	1.089
			Weighted mode	14	-0.159	0.129	0.239	0.853	0.663	1.098
		genus Lachnospiraceae UCG004	MR Egger	12	0.325	0.192	0.122	1.384	0.95	2.018
			Weighted median	12	0.149	0.069	0.03	1.161	1.014	1.329
			Inverse variance weighted	12	0.109	0.051	0.033	1.115	1.009	1.233
			Simple mode	12	0.158	0.1	0.143	1.171	0.963	1.423
			Weighted mode	12	0.156	0.108	0.176	1.169	0.946	1.445
