# Supplementary material for: Gut microbiota, inflammatory proteins and bone mineral density in different age groups: A Mendelian randomization study
Source: Medicine (Baltimore). 2025 Apr 4;104(14):e41875. doi: 10.1097/MD.0000000000041875 (PMC11977711; doi:10.1097/MD.0000000000041875)
Supplement: Supplementary file 4 [file medi-104-e41875-s004.xlsx]

## Sheet: Sheet1
	Table S5：MR Analysis of inflammatory factors and bone mineral density
	Age		exposure	method	nsnp	b	se	pval	or	or_lci95	or_uci95	FDR
	0-15		CD40L receptor levels	MR Egger	16	0.089	0.04	0.041	1.093	1.012	1.182
				Weighted median	16	0.061	0.033	0.065	1.063	0.996	1.134
				Inverse variance weighted	16	0.061	0.029	0.034	1.063	1.005	1.124	0.04
				Simple mode	16	0.078	0.088	0.389	1.081	0.91	1.284
				Weighted mode	16	0.061	0.033	0.081	1.063	0.997	1.133
			Programmed cell death 1 ligand 1 levels	MR Egger	17	0.05	0.128	0.702	1.051	0.818	1.352
				Weighted median	17	0.119	0.071	0.093	1.126	0.98	1.294
				Inverse variance weighted	17	0.101	0.048	0.035	1.107	1.007	1.216	0.04
				Simple mode	17	0.026	0.134	0.848	1.026	0.79	1.333
				Weighted mode	17	0.168	0.106	0.13	1.183	0.962	1.455
	15-30		T-cell surface glycoprotein CD5 levels	MR Egger	21	-0.392	0.199	0.064	0.676	0.457	0.999
				Weighted median	21	-0.243	0.106	0.022	0.785	0.638	0.965
				Inverse variance weighted	21	-0.193	0.073	0.008	0.824	0.714	0.951	0.029
				Simple mode	21	-0.228	0.153	0.153	0.796	0.59	1.075
				Weighted mode	21	-0.262	0.121	0.042	0.769	0.607	0.974
			Matrix metalloproteinase-1 levels	MR Egger	16	0.14	0.139	0.33	1.15	0.877	1.51
				Weighted median	16	0.19	0.105	0.071	1.209	0.984	1.486
				Inverse variance weighted	16	0.164	0.074	0.028	1.178	1.018	1.363	0.04
				Simple mode	16	0.261	0.188	0.186	1.298	0.898	1.878
				Weighted mode	16	0.162	0.138	0.259	1.176	0.897	1.541
			Urokinase-type plasminogen activator levels	MR Egger	22	-0.045	0.142	0.753	0.956	0.723	1.263
				Weighted median	22	-0.108	0.099	0.276	0.897	0.738	1.09
				Inverse variance weighted	22	-0.152	0.069	0.026	0.859	0.751	0.982	0.04
				Simple mode	22	-0.045	0.165	0.786	0.956	0.692	1.32
				Weighted mode	22	-0.09	0.131	0.499	0.914	0.706	1.182
	30-45		beta-nerve growth factor levels	MR Egger	21	0.281	0.166	0.107	1.324	0.956	1.833
				Weighted median	21	0.099	0.084	0.235	1.104	0.937	1.301
				Inverse variance weighted	21	0.135	0.067	0.043	1.145	1.004	1.305	0.043
				Simple mode	21	0.165	0.157	0.305	1.18	0.867	1.604
				Weighted mode	21	0.116	0.125	0.365	1.123	0.878	1.436
			Fibroblast growth factor 21 levels	MR Egger	13	-0.156	0.13	0.258	0.856	0.663	1.105
				Weighted median	13	-0.21	0.077	0.006	0.811	0.698	0.942
				Inverse variance weighted	13	-0.14	0.054	0.009	0.869	0.783	0.966	0.029
				Simple mode	13	-0.221	0.129	0.112	0.802	0.623	1.032
				Weighted mode	13	-0.232	0.115	0.067	0.793	0.633	0.994
			Interleukin-17A levels	MR Egger	14	0.037	0.171	0.831	1.038	0.742	1.452
				Weighted median	14	0.086	0.088	0.331	1.09	0.917	1.295
				Inverse variance weighted	14	0.149	0.068	0.028	1.161	1.017	1.326	0.04
				Simple mode	14	0.059	0.15	0.699	1.061	0.791	1.424
				Weighted mode	14	0.067	0.143	0.647	1.069	0.809	1.414
			Interleukin-6 levels	MR Egger	8	0.326	0.14	0.059	1.385	1.053	1.822
				Weighted median	8	0.223	0.079	0.005	1.25	1.07	1.46
				Inverse variance weighted	8	0.203	0.068	0.003	1.225	1.072	1.4	0.029
				Simple mode	8	0.283	0.156	0.113	1.328	0.977	1.803
				Weighted mode	8	0.234	0.095	0.044	1.263	1.048	1.522
			Leukemia inhibitory factor levels	MR Egger	11	-0.006	0.203	0.977	0.994	0.668	1.479
				Weighted median	11	-0.207	0.095	0.028	0.813	0.675	0.978
				Inverse variance weighted	11	-0.18	0.086	0.036	0.836	0.706	0.988	0.04
				Simple mode	11	-0.274	0.15	0.098	0.761	0.567	1.021
				Weighted mode	11	-0.248	0.143	0.114	0.78	0.589	1.033
	45-60		Axin-1 levels	MR Egger	8	0.071	0.14	0.63	1.074	0.816	1.414
				Weighted median	8	0.182	0.081	0.025	1.2	1.024	1.407
				Inverse variance weighted	8	0.195	0.061	0.001	1.215	1.078	1.369	0.029
				Simple mode	8	0.228	0.117	0.092	1.256	0.999	1.579
				Weighted mode	8	0.2	0.112	0.117	1.222	0.981	1.522
			Natural killer cell receptor 2B4 levels	MR Egger	21	-0.037	0.066	0.588	0.964	0.846	1.098
				Weighted median	21	-0.041	0.045	0.361	0.96	0.878	1.048
				Inverse variance weighted	21	-0.087	0.031	0.005	0.917	0.863	0.974	0.029
				Simple mode	21	-0.046	0.084	0.59	0.955	0.811	1.125
				Weighted mode	21	-0.037	0.05	0.465	0.963	0.874	1.063
			Fibroblast growth factor 19 levels	MR Egger	21	0.102	0.117	0.391	1.108	0.881	1.392
				Weighted median	21	0.219	0.053	3.96e-05	1.245	1.121	1.382
				Inverse variance weighted	21	0.129	0.047	0.006	1.137	1.038	1.246	0.029
				Simple mode	21	0.244	0.12	0.055	1.277	1.01	1.614
				Weighted mode	21	0.244	0.064	0.001	1.277	1.126	1.448
			Fibroblast growth factor 21 levels	MR Egger	14	-0.104	0.136	0.457	0.901	0.691	1.175
				Weighted median	14	-0.126	0.06	0.037	0.882	0.783	0.992
				Inverse variance weighted	14	-0.13	0.055	0.018	0.878	0.789	0.978	0.038
				Simple mode	14	-0.158	0.091	0.108	0.854	0.714	1.022
				Weighted mode	14	-0.139	0.069	0.067	0.871	0.76	0.997
			Interferon gamma levels	MR Egger	9	0.002	0.12	0.986	1.002	0.792	1.269
				Weighted median	9	0.115	0.084	0.169	1.122	0.952	1.322
				Inverse variance weighted	9	0.144	0.068	0.035	1.155	1.01	1.32	0.04
				Simple mode	9	0.126	0.129	0.36	1.134	0.88	1.461
				Weighted mode	9	0.126	0.126	0.349	1.134	0.885	1.452
			Interleukin-17A levels	MR Egger	14	0.137	0.123	0.286	1.147	0.902	1.458
				Weighted median	14	0.137	0.064	0.032	1.147	1.012	1.3
				Inverse variance weighted	14	0.126	0.049	0.009	1.135	1.032	1.248	0.029
				Simple mode	14	0.139	0.119	0.266	1.149	0.909	1.451
				Weighted mode	14	0.137	0.114	0.253	1.146	0.917	1.434
			Signaling lymphocytic activation molecule levels	MR Egger	28	0.156	0.081	0.066	1.169	0.996	1.371
				Weighted median	28	0.065	0.049	0.185	1.067	0.969	1.174
				Inverse variance weighted	28	0.076	0.037	0.041	1.078	1.003	1.16	0.043
				Simple mode	28	0.02	0.105	0.851	1.02	0.83	1.254
				Weighted mode	28	0.027	0.079	0.737	1.027	0.879	1.2
			TNF-related activation-induced cytokine levels	MR Egger	32	0.005	0.073	0.945	1.005	0.871	1.16
				Weighted median	32	0.043	0.04	0.275	1.044	0.966	1.128
				Inverse variance weighted	32	0.073	0.035	0.035	1.076	1.005	1.152	0.04
				Simple mode	32	0.016	0.064	0.804	1.016	0.896	1.152
				Weighted mode	32	0.035	0.046	0.452	1.036	0.946	1.134
	＞60		C-C motif chemokine 4 levels	MR Egger	19	0.034	0.029	0.246	1.035	0.979	1.094
				Weighted median	19	0.053	0.026	0.039	1.055	1.003	1.11
				Inverse variance weighted	19	0.048	0.02	0.017	1.049	1.008	1.091	0.038
				Simple mode	19	0.02	0.055	0.715	1.021	0.917	1.136
				Weighted mode	19	0.043	0.024	0.088	1.044	0.996	1.093
			C-X-C motif chemokine 5 levels	MR Egger	15	-0.069	0.034	0.062	0.933	0.874	0.997
				Weighted median	15	-0.068	0.027	0.014	0.935	0.886	0.986
				Inverse variance weighted	15	-0.058	0.023	0.013	0.944	0.902	0.988	0.036
				Simple mode	15	0	0.061	0.998	1	0.886	1.128
				Weighted mode	15	-0.069	0.029	0.03	0.933	0.882	0.987
			Fibroblast growth factor 5 levels	MR Egger	24	-0.035	0.025	0.187	0.966	0.919	1.015
				Weighted median	24	-0.04	0.021	0.054	0.961	0.923	1.001
				Inverse variance weighted	24	-0.037	0.018	0.036	0.964	0.931	0.998	0.04
				Simple mode	24	-0.017	0.066	0.798	0.983	0.863	1.12
				Weighted mode	24	-0.041	0.02	0.053	0.96	0.923	0.998
			TNF-related activation-induced cytokine levels	MR Egger	32	0.086	0.064	0.185	1.09	0.962	1.235
				Weighted median	32	0.039	0.038	0.316	1.039	0.964	1.121
				Inverse variance weighted	32	0.07	0.03	0.019	1.073	1.012	1.137	0.038
				Simple mode	32	0.041	0.065	0.536	1.042	0.917	1.183
				Weighted mode	32	0.035	0.05	0.487	1.036	0.939	1.142
