# Supplementary material for: Gut microbiota, inflammatory proteins and bone mineral density in different age groups: A Mendelian randomization study
Source: Medicine (Baltimore). 2025 Apr 4;104(14):e41875. doi: 10.1097/MD.0000000000041875 (PMC11977711; doi:10.1097/MD.0000000000041875)
Supplement: Supplementary file 5 [file medi-104-e41875-s005.xlsx]

## Sheet: Sheet1
	Table S4:Sensitivity analysis of intestinal flora and bone mineral density
	Age	exposure	method	Q	Q_pval	egger_intercept	egger_intercept_pval	Global.Test.Pvalue
	0-15	class Gammaproteobacteria	MR Egger	3.473	0.482	-0.004	0.864	0.632
			Inverse variance weighted	3.507	0.622
		family Victivallaceae	MR Egger	11.045	0.354	-0.022	0.379	0.4
			Inverse variance weighted	11.982	0.365
		genus Actinomyces	MR Egger	4.81	0.439	-0.029	0.18	0.345
			Inverse variance weighted	7.234	0.3
	15-30	genus Lachnospiraceae UCG008	MR Egger	6.298	0.71	0.089	0.098	0.497
			Inverse variance weighted	9.715	0.466
		genus Phascolarctobacterium	MR Egger	7.461	0.28	-0.009	0.887	0.417
			Inverse variance weighted	7.488	0.38
		genus Ruminococcaceae UCG003	MR Egger	14.224	0.163	-0.017	0.615	0.23
			Inverse variance weighted	14.606	0.201
	30-45	genus Eisenbergiella	MR Egger	6.105	0.729	0.045	0.311	0.716
			Inverse variance weighted	7.26	0.701
		genus Lachnospiraceae UCG010	MR Egger	8.17	0.417	0.005	0.762	0.576
			Inverse variance weighted	8.27	0.507
		genus Parasutterella	MR Egger	16.95	0.202	0.002	0.912	0.287
			Inverse variance weighted	16.967	0.258
		genus Turicibacter	MR Egger	3.236	0.919	-0.003	0.931	0.954
			Inverse variance weighted	3.244	0.954
	45-60	class Actinobacteria	MR Egger	12.648	0.475	0.003	0.785	0.563
			Inverse variance weighted	12.725	0.548
		class Mollicutes	MR Egger	9.125	0.426	0.025	0.099	0.264
			Inverse variance weighted	12.56	0.249
		family Bifidobacteriaceae	MR Egger	8.489	0.486	0.004	0.769	0.63
			Inverse variance weighted	8.581	0.572
		genus Actinomyces	MR Egger	3.535	0.618	0	0.99	0.778
			Inverse variance weighted	3.535	0.739
		genus Clostridium innocuum group	MR Egger	4.136	0.764	0.003	0.901	0.844
			Inverse variance weighted	4.153	0.843
		genus Lachnospiraceae UCG004	MR Egger	10.691	0.382	0.003	0.835	0.524
			Inverse variance weighted	10.74	0.465
		genus Prevotella7	MR Egger	8.878	0.449	0.009	0.739	0.593
			Inverse variance weighted	8.996	0.532
		genus Ruminiclostridium5	MR Egger	4.654	0.863	0.014	0.435	0.882
			Inverse variance weighted	5.321	0.869
		genus Ruminococcaceae UCG002	MR Egger	31.32	0.051	-0.015	0.202	0.041
			Inverse variance weighted	34.045	0.036
		genus Ruminococcaceae UCG009	MR Egger	7.064	0.719	-0.017	0.367	0.728
			Inverse variance weighted	7.958	0.717
		genus Subdoligranulum	MR Egger	5.339	0.804	0	0.991	0.892
			Inverse variance weighted	5.339	0.867
		order Bifidobacteriales	MR Egger	8.489	0.486	0.004	0.769	0.62
			Inverse variance weighted	8.581	0.572
		phylum Tenericutes	MR Egger	9.125	0.426	0.025	0.099	0.262
			Inverse variance weighted	12.56	0.249
	＞60	family Peptostreptococcaceae	MR Egger	5.099	0.955	0.002	0.775	0.971
			Inverse variance weighted	5.185	0.971
		genus Alistipes	MR Egger	12.709	0.391	-0.008	0.645	0.478
			Inverse variance weighted	12.945	0.452
		genus Lachnospiraceae UCG004	MR Egger	7.546	0.673	-0.015	0.271	0.634
			Inverse variance weighted	8.906	0.631
		genus Ruminococcus gauvreauii group	MR Egger	8.378	0.592	0.022	0.229	0.558
			Inverse variance weighted	10.022	0.528
