# Supplementary material for: Gut microbiota, inflammatory proteins and bone mineral density in different age groups: A Mendelian randomization study
Source: Medicine (Baltimore). 2025 Apr 4;104(14):e41875. doi: 10.1097/MD.0000000000041875 (PMC11977711; doi:10.1097/MD.0000000000041875)
Supplement: Supplementary file 6 [file medi-104-e41875-s006.xlsx]

## Sheet: Sheet1
	Table S6：Sensitivity analysis of inflammatory factors and bone mineral density
	Age	exposure	method	Q	Q_pval	egger_intercept	egger_intercept_pval	Global.Test.Pvalue
	0-15	CD40L receptor levels	MR Egger	6.681	0.946	-0.007	0.319	0.968
			Inverse variance weighted	7.75	0.933
		Programmed cell death 1 ligand 1 levels	MR Egger	14.571	0.483	0.005	0.671	0.546
			Inverse variance weighted	14.758	0.542
	15-30	T-cell surface glycoprotein CD5 levels	MR Egger	12.329	0.871	0.021	0.298	0.879
			Inverse variance weighted	13.477	0.856
		Matrix metalloproteinase-1 levels	MR Egger	14.093	0.443	0.003	0.842	0.543
			Inverse variance weighted	14.134	0.515
		Urokinase-type plasminogen activator levels	MR Egger	20.855	0.406	-0.013	0.401	0.458
			Inverse variance weighted	21.622	0.422
	30-45	beta-nerve growth factor levels	MR Egger	24.497	0.178	-0.014	0.351	0.205
			Inverse variance weighted	25.678	0.177
		Fibroblast growth factor 21 levels	MR Egger	10.758	0.464	0.002	0.897	0.539
			Inverse variance weighted	10.775	0.548
		Interleukin-17A levels	MR Egger	8.828	0.718	0.012	0.489	0.777
			Inverse variance weighted	9.337	0.747
		Interleukin-6 levels	MR Egger	3.344	0.765	-0.016	0.354	0.787
			Inverse variance weighted	4.351	0.739
		Leukemia inhibitory factor levels	MR Egger	12.371	0.193	-0.019	0.368	0.243
			Inverse variance weighted	13.604	0.192
	45-60	Axin-1 levels	MR Egger	3.593	0.732	0.013	0.366	0.761
			Inverse variance weighted	4.55	0.715
		Natural killer cell receptor 2B4 levels	MR Egger	10.686	0.934	-0.006	0.404	0.903
			Inverse variance weighted	11.414	0.935
		Fibroblast growth factor 19 levels	MR Egger	35.219	0.013	0.003	0.808	0.026
			Inverse variance weighted	35.331	0.018
		Fibroblast growth factor 21 levels	MR Egger	26.048	0.011	-0.003	0.837	0.022
			Inverse variance weighted	26.144	0.016
		Interferon gamma levels	MR Egger	8.607	0.282	0.017	0.206	0.233
			Inverse variance weighted	10.999	0.202
		Interleukin-17A levels	MR Egger	7.98	0.787	-0.001	0.927	0.845
			Inverse variance weighted	7.989	0.844
		Signaling lymphocytic activation molecule levels	MR Egger	36.054	0.091	-0.008	0.278	0.066
			Inverse variance weighted	37.757	0.082
		TNF-related activation-induced cytokine levels	MR Egger	50.995	0.01	0.009	0.301	0.005
			Inverse variance weighted	52.879	0.008
	＞60	C-C motif chemokine 4 levels	MR Egger	12.659	0.759	0.004	0.515	0.832
			Inverse variance weighted	13.102	0.786
		C-X-C motif chemokine 5 levels	MR Egger	11.043	0.607	0.002	0.655	0.671
			Inverse variance weighted	11.252	0.666
		Fibroblast growth factor 5 levels	MR Egger	10.654	0.979	-0.001	0.886	0.992
			Inverse variance weighted	10.675	0.986
		TNF-related activation-induced cytokine levels	MR Egger	46.62	0.027	-0.002	0.774	0.019
			Inverse variance weighted	46.75	0.035
