# Supplementary material for: Gut microbiota, inflammatory proteins and bone mineral density in different age groups: A Mendelian randomization study
Source: Medicine (Baltimore). 2025 Apr 4;104(14):e41875. doi: 10.1097/MD.0000000000041875 (PMC11977711; doi:10.1097/MD.0000000000041875)
Supplement: Supplementary file 7 [file medi-104-e41875-s007.xlsx]

## Sheet: Sheet1
	Table S7: Multivariate analysis
	exposure	outcome	nsnp	b	se	pval
	genus Parasutterella	BMD (age 30-45)	16	-0.13	0.06	0.03
	Leukemia inhibitory factor levels		11	-0.08	0.08	0.27
	class Actinobacteria	BMD (age 45-60)	16	-0.11	0.06	0.07
	Fibroblast growth factor 19 levels		12	0.15	0.05	0.001
	family Bifidobacteriaceae	BMD(age 45-60)	15	-0.13	0.06	0.02
	Interleukin-17A levels		12	0.14	0.06	0.02
	TNF-related activation-induced cytokine levels	BMD (age 45-60)	22	0.08	0.04	0.03
	genus Actinomyces		8	-0.08	0.06	0.14
	genus Lachnospiraceae UCG004	BMD (age 45-60)	11	-0.16	0.07	0.03
	Fibroblast growth factor 19 levels		12	0.13	0.05	0.01
	order Bifidobacteriales	BMD (age 45-60)	15	-0.13	0.06	0.02
	Interleukin-17A levels		12	0.14	0.06	0.02
	C-X-C motif chemokine 5 levels	BMD(age over 60)	15	-0.06	0.02	0.01
	genus Lachnospiraceae UCG004		12	0.11	0.05	0.03
